# Supplementary material for: Improving the Knowledge on Distribution, Food Preferences and DNA Barcoding of Natura 2000 Protected Species Paracossulus thrips (Lepidoptera, Cossidae) in Romania
Source: Insects. 2021 Dec 3;12(12):1087. doi: 10.3390/insects12121087 (PMC8703911; doi:10.3390/insects12121087)
Supplement: Supplementary file 1 [file insects-12-01087-s001.zip]

Archive with 2 entries (2 files):
- Annex 1 - All sequences mined from BOLD & NCBI.fas
- Annex 2 - MEGA- Genetic distances.xls
