# Supplementary material for: Improving the Knowledge on Distribution, Food Preferences and DNA Barcoding of Natura 2000 Protected Species Paracossulus thrips (Lepidoptera, Cossidae) in Romania
Source: Insects. 2021 Dec 3;12(12):1087. doi: 10.3390/insects12121087 (PMC8703911; doi:10.3390/insects12121087)
Supplement: Supplementary file 1 [file insects-12-01087-s001.zip › Annex 1 - All sequences mined from BOLD & NCBI.fas]

>BCMI261-11|Mormogystia proleuca|COI-5P
AGCTCATGCTTTTATTATAATTTTTTTTATAGTAATACCTATTATAATTGGAGGATTTGGTAATTGATTAGTACCCCTCATATTAGGAGCTCCTGACATAGCTTTTCCTCGAATAAATAACATAAGATTTTGATTACTCCCCCCCTCATTAACCCTTCTAATTTCTAGAAGAATTGTTGAAAATGGAGCTGGTACTGGATGAACAGTATACCCCCCCCTATCTTCTAATATTGCTCATAGAGGAAGATCAGTTGATTTAGCTATTTTCTCCCTTCATTTAGCGGGAATTTCTTCAATTTTAGGAGCTATTAATTTTATTACAACTATTATTAATATACGACCCCAAAATATATCATTCGATCAAATACCTTTATTTGTATGAGCAGTAGGAATCACTGCTCTTTTATTACTTTTATCCCTTCCAGTTTTAGCAGGTGCCATCACTATACTACTTACTGATCGAAATTTAAATACCTCATTTTTTGATCC---------------------------------------------
>BCMI266-11|Mormogystia proleuca|COI-5P
AGCTCATGCTTTTATTATAATTTTTTTTATAGTAATACCTATTATAATTGGAGGATTTGGTAATTGATTAGTACCCCTCATATTAGGAGCTCCTGACATAGCTTTTCCTCGAATAAATAACATAAGATTTTGATTACTCCCCCCCTCATTAACCCTTCTAATTTCTAGAAGAATTGTTGAAAATGGAGCTGGTACTGGATGAACAGTATACCCCCCCCTATCTTCTAATATTGCTCATAGAGGAAGATCAGTTGATTTAGCTATTTTCTCCCTTCATTTAGCGGGAATTTCTTCAATTTTAGGAGCTATTAATTTTATTACAACTATTATTAATATACGACCCCAAAATATATCATTCGATCAAATACCTTTATTTGTATGAGCAGTAGGAATCACTGCTCTTTTATTACTTTTATCCCTTCCAGTTTTAGCAGGTGCCATCACTATACTACTTACTGATCGAAATTTAAATACCTCATTTTTTGATCC---------------------------------------------
>FBLMV612-09|Cossus cossus|COI-5P|HM391953
AGCTCATGCATTTATTATAATTTTTTTTATAGTAATACCTATTATAATTGGAGGATTTGGAAATTGATTAGTTCCTTTAATATTAGGAGCTCCTGATATAGCCTTCCCTCGAATAAATAATATAAGATTCTGATTACTTCCCCCATCTCTAGCTCTTTTAATTTCCAGAAGTATTGTCGAAAATGGAGCTGGAACCGGATGAACTGTTTATCCTCCATTATCATCAAATATCGCTCATGGAGGAAGTTCAGTTGATTTAGCAATTTTTTCACTTCACTTAGCTGGTATCTCCTCAATTTTAGGGGCGATTAATTTTATTACAACCATCATTAATATACGACCCAACAACATATCATTTGATCAAATACCTTTATTTGTATGGGCCGTAGGAATCACTGCACTATTATTATTACTTTCTCTACCAGTTTTAGCTGGGGCAATTACTATGTTATTAACAGATCGAAATTTAAATACATCATTTTTCGACCC---------------------------------------------
>FBLMX240-11|Cossus cossus|COI-5P|KX040722
AGCTCATGCATTTATTATAATTTTTTTTATAGTAATACCTATTATAATTGGAGGATTTGGAAATTGATTAGTTCCTTTAATATTAGGAGCTCCTGATATAGCCTTCCCTCGAATAAATAATATAAGATTCTGATTACTCCCCCCATCTCTAGCTCTTTTAATTTCCAGAAGTATTGTCGAAAATGGAGCTGGAACAGGATGAACTGTTTATCCCCCATTATCATCAAATATCGCTCACGGAGGGAGTTCAGTTGATTTAGCAATTTTTTCACTTCACTTAGCTGGTATCTCCTCAATTTTAGGGGCAATTAATTTTATTACAACCATTATTAATATACGACCCAACAACATATCATTTGATCAAATACCTTTATTTGTATGGGCCGTAGGAATCACCGCACTATTATTATTACTTTCTCTACCAGTTTTAGCTGGAGCAATTACTATGCTATTAACAGATCGAAATTTAAATACATCATTTTTCGACCC---------------------------------------------
>GBGL10959-12|Streltzoviella insularis|COI-5P|JN673375
AGCTCATGCATTTATTATAATTTTTTTTATAGTAATACCAATTATAATTGGAGGATTTGGAAATTGATTAGTCCCATTAATATTAGGAGCTCCTGATATAGCTTTCCCCCGAATAAATAATATAAGATTTTGATTACTCCCCCCATCTTTAACCTTATTAATTTCCAGAAGTATTGTTGAAAACGGAGCAGGTACAGGATGAACTGTTTATCCCCCCCTTTCTTCTAATATCGCCCACAGAGGAAGATCCGTAGATTTAACAATTTTCTCCCTACACTTAGCAGGAATTTCCTCAATTTTAGGAGCTATTAACTTTATTACAACAATTATTAATATACGACCTAATAGTATATCATTTGATCAAATACCTCTATTTGTTTGAGCTGTAGGTATTACTGCATTATTATTATTATTATCACTACCAGTTTTAGCAGGAGCTATTACTATATTATTAACAGATCGAAACTTAAACACATCATTTTTTGATCC---------------------------------------------
>GBGL13644-14|Cossus cossus|COI-5P|KC791441
AGCTCATGCATTTATTATAATTTTTTTCATGGTAATACCTATTATAATTGGAGGATTTGGAAATTGATTAGTTCCTTTAATATTAGGGGCCCCTGATATAGCCTTCCCTCGAATAAATAATATAAGATTCTGATTACTCCCCCCATCTCTAGCCCTCTTAATTTCCAGAAGTATTGTCGAAAACGGAGCTGGAACAGGATGAACTGTTTATCCCCCACTATCATCAAATATTGCTCACGGAGGGAGTTCAGTTGATTTAGCCATTTTTTCCCTTCATCTAGCTGGTATTTCCTCAATTTTAGGAGCAATTAATTTTATTACAACCATTATTAATATGCGACCCAACAATATATCATTTGATCAAATACCTTTATTCGTATGGGCTGTAGGAATTACTGCTCTATTATTATTACTCTCTCTGCCAGTTTTAGCTGGAGCAATTACTATATTATTAACAGATCGAAATTTAAATACATCATTTTTCGACCC---------------------------------------------
>GBGL13645-14|Cossus cossus|COI-5P|KC791442
AGCTCATGCATTTATTATAATTTTTTTCATGGTAATACCTATTATAATTGGAGGATTTGGAAATTGATTAGTTCCTTTAATATTAGGGGCCCCTGATATAGCCTTCCCTCGAATAAATAATATAAGATTCTGATTACTCCCCCCATCTCTAGCCCTCTTAATTTCCAGAAGTATTGTCGAAAACGGAGCTGGAACAGGATGAACTGTTTATCCCCCACTATCATCAAATATTGCTCACGGAGGGAGTTCAGTTGATTTAGCCATTTTTTCCCTTCATCTAGCTGGTATTTCCTCAATTTTAGGAGCAATTAATTTTATTACAACCATTATTAATATGCGACCCAACAATATATCATTTGATCAAATACCTTTATTCGTATGGGCTGTAGGAATTACTGCTCTATTATTATTACTCTCTCTGCCAGTTTTAGCTGGAGCAATTACTATATTATTAACAGATCGAAATTTAAATACATCATTTTTCGACCC---------------------------------------------
>GBGL13646-14|Eogystia hippophaecolus|COI-5P|KC791446
AGCTCATGCATTTATTATAATTTTTTTTATAGTAATACCAATTATAATTGGGGGATTTGGAAATTGATTAGTTCCATTAATATTAGGAGCCCCCGATATAGCTTTCCCCCGAATAAATAACATAAGATTTTGATTACTTCCCCCATCTCTAGCTTTATTAATTTCTAGGAGTATTGTTGAAAATGGAGCAGGTACAGGTTGAACTGTTTACCCCCCCCTATCTTCCAACATTGCTCATGGGGGAAGATCTGTAGATTTAGCAATTTTCTCTTTACACTTAGCTGGAATTTCCTCAATTTTAGGAGCTATTAATTTTATTACAACAATTATTAATATACGACCTAATAATATATCATTTGATCAAATACCCCTATTTGTTTGAGCTGTTGGTATTACTGCATTATTACTACTATTATCACTACCAGTTTTAGCGGGAGCTATTACCATATTATTAACAGATCGAAACTTAAACACATCGTTCTTTGACCC---------------------------------------------
>GBGL13647-14|Eogystia hippophaecolus|COI-5P|KC791447
AGCTCATGCATTTATTATAATTTTTTTTATAGTAATACCAATTATAATTGGGGGATTTGGAAATTGATTAGTTCCATTAATATTAGGAGCCCCCGATATAGCTTTCCCCCGAATAAATAACATAAGATTTTGATTACTTCCCCCATCTCTAGCTTTATTAATTTCTAGGAGTATTGTTGAAAATGGAGCAGGTACAGGTTGAACTGTTTACCCCCCCCTATCTTCCAACATTGCTCATGGGGGAAGATCTGTAGATTTAGCAATTTTCTCTTTACACTTAGCTGGAATTTCCTCAATTTTAGGAGCTATTAATTTTATTACAACAATTATTAATATACGACCTAATAATATATCATTTGATCAAATACCCCTATTTGTTTGAGCTGTTGGTATTACTGCATTATTACTACTATTATCACTACCAGTTTTAGCGGGAGCTATTACCATATTATTAACAGATCGAAACTTAAACACATCGTTCTTTGACCC---------------------------------------------
>GBGL13648-14|Eogystia hippophaecolus|COI-5P|KC791448
AGCTCATGCATTTATTATAATTTTTTTTATAGTAATACCAATTATAATTGGGGGATTTGGAAATTGATTAGTTCCATTAATATTAGGAGCCCCCGATATAGCTTTCCCCCGAATAAATAACATAAGATTTTGATTACTTCCCCCATCTCTAGCTTTATTAATTTCTAGGAGTATTGTTGAAAATGGAGCAGGTACAGGTTGAACTGTTTACCCCCCCCTATCTTCCAACATTGCTCATGGGGGAAGATCTGTAGATTTAGCAATTTTCTCTTTACACTTAGCTGGAATTTCCTCAATTTTAGGAGCTATTAATTTTATTACAACAATTATTAATATACGACCTAATAATATATCATTTGATCAAATACCCCTATTTGTTTGAGCTGTTGGTATTACTGCATTATTACTACTATTATCACTACCAGTTTTAGCGGGAGCTATTACCATATTATTAACAGATCGAAACTTAAACACATCGTTCTTTGACCC---------------------------------------------
>GBGL13649-14|Eogystia hippophaecolus|COI-5P|KC791449
AGCTCATGCATTTATTATAATTTTTTTTATGGTAATACCAATTATAATTGGGGGATTTGGAAATTGATTAGTTCCATTAATATTAGGAGCCCCCGATATAGCTTTCCCCCGAATAAATAACATAAGATTTTGATTACTTCCCCCATCTCTAGCTTTATTAATTTCTAGGAGTATTGTTGAAAACGGGGCAGGCACAGGTTGAACTGTTTACCCCCCCCTATCTTCCAATATTGCTCATGGGGGAAGATCTGTAGATTTAGCAATTTTCTCTTTACACTTAGCTGGAATTTCCTCAATTTTAGGAGCTATTAATTTTATTACAACAATTATTAATATACGACCTAATAATATATCATTTGATCAAATACCCCTATTTGTTTGAGCTGTTGGTATTACTGCATTATTACTACTATTATCACTACCAGTTTTAGCGGGAGCTATTACTATATTATTAACAGATCGAAACTTAAACACATCATTCTTTGACCC---------------------------------------------
>GBGL13650-14|Eogystia hippophaecolus|COI-5P|KC791450
AGCTCATGCATTTATTATAATTTTTTTTATGGTAATACCAATTATAATTGGGGGATTTGGAAATTGATTAGTTCCATTAATATTAGGAGCCCCCGATATAGCTTTCCCCCGAATAAATAACATAAGATTTTGATTACTTCCCCCATCTCTAGCTTTATTAATTTCTAGGAGTATTGTTGAAAACGGGGCAGGCACAGGTTGAACTGTTTACCCCCCCCTATCTTCCAATATTGCTCATGGGGGAAGATCTGTAGATTTAGCAATTTTCTCTTTACACTTAGCTGGAATTTCCTCAATTTTAGGAGCTATTAATTTTATTACAACAATTATTAATATACGACCTAATAATATATCATTTGATCAAATACCCCTATTTGTTTGAGCTGTTGGTATTACTGCATTATTACTACTATTATCACTACCAGTTTTAGCGGGAGCTATTACTATATTATTAACAGATCGAAACTTAAACACATCATTCTTTGACCC---------------------------------------------
>GBGL13651-14|Eogystia hippophaecolus|COI-5P|KC791451
AGCTCATGCATTTATTATAATTTTTTTTATGGTAATACCAATTATAATTGGGGGATTTGGAAATTGATTAGTTCCATTAATATTAGGAGCCCCCGATATAGCTTTCCCCCGAATAAATAACATAAGATTTTGATTACTTCCCCCATCTCTAGCTTTATTAATTTCTAGGAGTATTGTTGAAAACGGGGCAGGCACAGGTTGAACTGTTTACCCCCCCCTATCTTCCAATATTGCTCATGGGGGAAGATCTGTAGATTTAGCAATTTTCTCTTTACACTTAGCTGGAATTTCCTCAATTTTAGGAGCTATTAATTTTATTACAACAATTATTAATATACGACCTAATAATATATCATTTGATCAAATACCCCTATTTGTTTGAGCTGTTGGTATTACTGCATTATTACTACTATTATCACTACCAGTTTTAGCGGGAGCTATTACTATATTATTAACAGATCGAAACTTAAACACATCATTCTTTGACCC---------------------------------------------
>GBGL13652-14|Eogystia hippophaecolus|COI-5P|KC791452
AGCTCATGCATTTATTATAATTTTTTTTATAGTAATACCAATTATAATTGGGGGATTTGGAAATTGATTAGTTCCATTAATATTAGGAGCCCCCGATATAGCCTTTCCCCGAATAAATAACATAAGATTTTGATTACTTCCCCCATCTCTAGCTTTATTAATTTCTAGGAGTATTGTTGAAAATGGAGCAGGTACAGGTTGAACTGTTTACCCCCCCCTATCTTCCAACATTGCTCATGGGGGAAGATCTGTAGATTTAGCAATTTTCTCTTTACACTTAGCTGGAATTTCCTCAATTTTAGGGGCTATTAATTTTATTACAACAATTATTAATATACGACCTAATAATATATCATTTGATCAAATACCCCTATTTGTTTGAGCTGTTGGTATTACTGCATTATTACTACTATTATCACTACCAGTTTTAGCGGGAGCTATTACCATATTATTAACAGATCGAAACTTAAACACATCGTTCTTTGACCC---------------------------------------------
>GBGL13653-14|Eogystia hippophaecolus|COI-5P|KC791453
AGCTCATGCATTTATTATAATTTTTTTTATAGTAATACCAATTATAATTGGGGGATTTGGAAATTGATTAGTTCCATTAATATTAGGAGCCCCCGATATAGCCTTTCCCCGAATAAATAACATAAGATTTTGATTACTTCCCCCATCTCTAGCTTTATTAATTTCTAGGAGTATTGTTGAAAATGGAGCAGGTACAGGTTGAACTGTTTACCCCCCCCTATCTTCCAACATTGCTCATGGGGGAAGATCTGTAGATTTAGCAATTTTCTCTTTACACTTAGCTGGAATTTCCTCAATTTTAGGGGCTATTAATTTTATTACAACAATTATTAATATACGACCTAATAATATATCATTTGATCAAATACCCCTATTTGTTTGAGCTGTTGGTATTACTGCATTATTACTACTATTATCACTACCAGTTTTAGCGGGAGCTATTACCATATTATTAACAGATCGAAACTTAAACACATCGTTCTTTGACCC---------------------------------------------
>GBGL13654-14|Eogystia hippophaecolus|COI-5P|KC791454
AGCTCATGCATTTATTATAATTTTTTTTATAGTAATACCAATTATAATTGGGGGATTTGGAAATTGATTAGTTCCATTAATATTAGGAGCCCCCGATATAGCCTTTCCCCGAATAAATAACATAAGATTTTGATTACTTCCCCCATCTCTAGCTTTATTAATTTCTAGGAGTATTGTTGAAAATGGAGCAGGTACAGGTTGAACTGTTTACCCCCCCCTATCTTCCAACATTGCTCATGGGGGAAGATCTGTAGATTTAGCAATTTTCTCTTTACACTTAGCTGGAATTTCCTCAATTTTAGGGGCTATTAATTTTATTACAACAATTATTAATATACGACCTAATAATATATCATTTGATCAAATACCCCTATTTGTTTGAGCTGTTGGTATTACTGCATTATTACTACTATTATCACTACCAGTTTTAGCGGGAGCTATTACCATATTATTAACAGATCGAAACTTAAACACATCGTTCTTTGACCC---------------------------------------------
>GBGL13655-14|Eogystia hippophaecolus|COI-5P|KC791455
AGCTCATGCATTTATTATAATTTTTTTTATAGTAATACCAATTATAATTGGGGGATTTGGAAATTGATTAGTTCCATTAATATTAGGAGCCCCCGATATAGCTTTTCCCCGAATAAATAACATAAGATTTTGATTACTTCCCCCATCTCTAGCTTTATTAATTTCTAGGAGTATTGTTGAAAATGGAGCAGGTACAGGTTGAACTGTTTACCCCCCCCTATCCTCCAACATTGCTCATGGGGGAAGATCTGTAGATTTAGCAATTTTCTCCTTACACTTAGCTGGAATTTCCTCAATTTTAGGAGCTATTAATTTTATTACAACAATTATTAATATACGACCTAATAATATATCATTCGATCAAATACCCCTATTTGTTTGAGCTGTTGGTATTACTGCATTATTACTACTACTATCACTACCAGTTTTAGCGGGAGCTATTACCATATTATTAACAGATCGAAACTTAAACACATCATTCTTTGATCC---------------------------------------------
>GBGL13656-14|Eogystia hippophaecolus|COI-5P|KC791456
AGCTCATGCATTTATTATAATTTTTTTTATAGTAATACCAATTATAATTGGGGGATTTGGAAATTGATTAGTTCCATTAATATTAGGAGCCCCCGATATAGCTTTTCCCCGAATAAATAACATAAGATTTTGATTACTTCCCCCATCTCTAGCTTTATTAATTTCTAGGAGTATTGTTGAAAATGGAGCAGGTACAGGTTGAACTGTTTACCCCCCCCTATCTTCCAACATTGCTCATGGGGGAAGATCTGTAGATTTAGCAATTTTCTCCTTACACTTAGCTGGAATTTCCTCAATTTTAGGAGCTATTAATTTTATTACAACAATTATTAATATGCGACCTAATAATATATCATTTGATCAAATACCCCTATTTGTTTGAGCTGTTGGTATTACTGCATTATTACTACTACTATCACTACCAGTTTTAGCGGGAGCTATTACCATATTATTAACAGATCGAAACTTAAACACATCATTCTTTGATCC---------------------------------------------
>GBGL13658-14|Eogystia hippophaecolus|COI-5P|KC791458
AGCTCATGCATTTATTATAATTTTTTTTATAGTAATACCAATTATAATTGGGGGATTTGGAAATTGATTAGTTCCATTAATATTAGGAGCCCCCGATATAGCCTTTCCCCGAATAAATAACATAAGATTTTGATTACTTCCCCCATCTCTAGCTTTATTAATTTCTAGGAGTATTGTTGAAAATGGAGCAGGTACAGGTTGAACTGTTTACCCCCCCCTATCTTCCAACATTGCTCATGGGGGAAGATCTGTAGATTTAGCAATTTTCTCTTTACACTTAGCTGGAATTTCCTCAATTTTAGGGGCTATTAATTTTATTACAACAATTATTAATATACGACCTAATAATATATCATTTGATCAAATACCCCTATTTGTTTGAGCTGTTGGTATTACTGCATTATTACTACTATTATCACTACCAGTTTTAGCGGGAGCTATTACCATATTATTAACAGATCGAAACTTAAACACATCGTTCTTTGACCC---------------------------------------------
>GBGL13659-14|Eogystia hippophaecolus|COI-5P|KC791459
AGCTCATGCATTTATTATAATTTTTTTTATAGTAATACCAATTATAATTGGGGGATTTGGAAATTGATTAGTTCCATTAATATTAGGAGCCCCCGATGBMNC49244-20|Yakudzavicarius|COI-5P|MT785456ATAGCCTTTCCCCGAATAAATAACATAAGATTTTGATTACTTCCCCCATCTCTAGCTTTATTAATTTCTAGGAGTATTGTTGAAAATGGAGCAGGTACAGGTTGAACTGTTTACCCCCCCCTATCTTCCAACATTGCTCATGGGGGAAGATCTGTAGATTTAGCAATTTTCTCTTTACACTTAGCTGGAATTTCCTCAATTTTAGGGGCTATTAATTTTATTACAACAATTATTAATATACGACCTAATAATATATCATTTGATCAAATACCCCTATTTGTTTGAGCTGTTGGTATTACTGCATTATTACTACTATTATCACTACCAGTTTTAGCGGGAGCTATTACCATATTATTAACAGATCGAAACTTAAACACATCGTTCTTTGACCC
>GBGL13660-14|Eogystia hippophaecolus|COI-5P|KC791460
AGCTCATGCATTTATTATAATTTTTTTTATAGTAATACCAATTATAATTGGGGGATTTGGAAATTGATTAGTTCCATTAATATTAGGAGCCCCCGATATAGCCTTTCCCCGAATAAATAACATAAGATTTTGATTACTTCCCCCATCTCTAGCTTTATTAATTTCTAGGAGTATTGTTGAAAATGGAGCAGGTACAGGTTGAACTGTTTACCCCCCCCTATCTTCCAACATTGCTCATGGGGGAAGATCTGTAGATTTAGCAATTTTCTCTTTACACTTAGCTGGAATTTCCTCAATTTTAGGGGCTATTAATTTTATTACAACAATTATTAATATACGACCTAATAATATATCATTTGATCAAATACCCCTATTTGTTTGAGCTGTTGGTATTACTGCATTATTACTACTATTATCACTACCAGTTTTAGCGGGAGCTATTACCATATTATTAACAGATCGAAACTTAAACACATCGTTCTTTGACCC---------------------------------------------
>GBGL13661-14|Eogystia sibirica|COI-5P|KC791482
AGCTCATGCTTTTATCATAATTTTTTTTATAGTAATACCTATTATAATTGGAGGATTTGGTAATTGATTAGTACCATTAATATTAGGAGCTCCTGATATAGCTTTTCCACGAATAAATAATATAAGATTTTGATTACTCCCCCCATCATTAACTTTATTAATTTCTAGAAGTATTGTTGAAAATGGAGCAGGTACAGGATGAACAGTTTATCCCCCACTATCTTCTAACATTGCCCATAGAGGAAGATCAGTTGATCTAGCAATTTTTTCCCTTCATTTAGCAGGAATTTCATCAATCTTAGGAGCTATTAATTTTATTACAACTATTATCAATATACGACCCCACAACATATCATTTGATCAAATACCTTTATTTGTGTGAGCAGTTGGAATTACTGCCTTACTTTTACTACTCTCATTACCAGTATTAGCTGGAGCTATCACTATATTATTAACAGATCGAAATTTAAATACCTCATTTTTTGATCC---------------------------------------------
>GBGL13662-14|Eogystia sibirica|COI-5P|KC791483
AGCTCATGCTTTTATCATAATTTTTTTTATAGTAATACCTATTATAATTGGAGGATTTGGTAATTGATTAGTACCATTAATATTAGGAGCTCCTGATATAGCTTTTCCACGAATGAATAATATAAGATTTTGATTACTCCCCCCATCATTAACTTTATTAATTTCTAGAAGTATTGTTGAAAATGGAGCAGGTACAGGATGAACAGTTTATCCCCCACTATCTTCTAACATTGCCCATAGAGGAAGATCAGTTGATCTAGCAATTTTTTCCCTTCATTTAGCAGGAATTTCATCAATCTTAGGAGCTATTAATTTTATTACAACTATTATCAATATACGACCCCACAACATATCATTTGATCAAATACCTTTATTTGTGTGAGCAGTTGGAATTACTGCCTTACTTTTACTACTCTCATTACCAGTATTAGCTGGAGCTATCACTATATTATTAACAGATCGAAATTTAAATACCTCATTTTTTGATCC---------------------------------------------
>GBGL13663-14|Eogystia sibirica|COI-5P|KC791484
AGCTCATGCTTTTATCATAATTTTTTTTATAGTAATACCTATTATAATTGGAGGATTTGGTAATTGATTAGTACCATTAATATTAGGAGCTCCTGATATAGCTTTTCCACGAATGAATAATATAAGATTTTGATTACTCCCCCCATCATTAACTTTATTAATTTCTAGAAGTATTGTTGAAAATGGAGCAGGTACAGGATGAACAGTTTATCCCCCACTATCTTCTAACATTGCCCATAGAGGAAGATCAGTTGATCTAGCAATTTTTTCCCTTCATTTAGCAGGAATTTCATCAATCTTAGGAGCTATTAATTTTATTACAACTATTATCAATATACGACCCCACAACATATCATTTGATCAAATACCTTTATTTGTGTGAGCAGTTGGAATTACTGCCTTACTTTTACTACTCTCATTACCAGTATTAGCTGGAGCTATCACTATATTATTAACAGATCGAAATTTAAATACCTCATTTTTTGATCC---------------------------------------------
>GBGL13664-14|Holcocerus artemisiae|COI-5P|KC791443
AGCTCATGCATTTATTATAATTTTTTTTATAGTAATACCTATTATAATTGGAGGATTTGGAAATTGATTAGTTCCATTAATATTAGGAGCACCTGATATAGCTTTTCCACGAATAAATAACATAAGATTTTGATTATTACCCCCATCTTTAGCATTATTAATTTCTAGAAGTATTGTTGAAAATGGAGCAGGTACAGGTTGAACTGTTTACCCCCCCCTATCTTCTAATATTGCACATGGGGGAAGATCAGTAGATCTAGCAATTTTTTCCCTACATTTAGCTGGAATTTCCTCAATCTTAGGAGCTATTAATTTTATTACAACAATTATCAATATACGACCTAATAATATATCATTCGATCAAATACCTTTATTTGTTTGAGCAGTGGGTATTACAGCACTATTACTATTACTATCATTACCGGTATTGGCCGGAGCCATTACTATATTACTAACAGATCGAAATTTAAACACTTCATTCTTTGATCC---------------------------------------------
>GBGL13665-14|Holcocerus artemisiae|COI-5P|KC791444
AGCTCATGCATTTATTATAATTTTTTTTATAGTAATACCTATTATAATTGGAGGATTTGGAAATTGATTAGTTCCATTAATATTAGGAGCACCTGATATAGCTTTTCCACGAATAAATAACATAAGATTTTGATTATTACCCCCATCTTTAGCATTATTAATTTCTAGAAGTATTGTTGAAAATGGAGCAGGTACAGGTTGAACTGTTTACCCCCCCCTATCTTCTAATATTGCACATGGGGGAAGATCAGTAGATCTAGCAATTTTTTCCCTACATTTAGCTGGAATTTCCTCAATCTTAGGAGCTATTAATTTTATTACAACAATTATCAATATACGACCTAATAATATATCATTCGATCAAATACCTTTATTTGTTTGAGCAGTGGGTATTACAGCACTATTACTATTACTATCATTACCGGTATTGGCCGGAGCCATTACTATATTACTAACAGATCGAAATTTAAACACTTCATTCTTTGATCC---------------------------------------------
>GBGL13666-14|Holcocerus artemisiae|COI-5P|KC791445
AGCTCATGCATTTATTATAATTTTTTTTATAGTAATACCTATTATAATTGGAGGATTTGGAAATTGATTAGTTCCATTAATATTAGGAGCACCTGATATAGCTTTTCCACGAATAAATAACATAAGATTTTGATTATTACCCCCATCTTTAGCATTATTAATTTCTAGAAGTATTGTTGAAAATGGAGCAGGTACAGGTTGAACTGTTTACCCCCCCCTATCTTCTAATATTGCACATGGGGGAAGATCAGTAGATCTAGCAATTTTTTCCCTACATTTAGCTGGAATTTCCTCAATCTTAGGAGCTATTAATTTTATTACAACAATTATCAATATACGACCTAATAATATATCATTCGATCAAATACCTTTATTTGTTTGAGCAGTGGGTATTACAGCACTATTACTATTACTATCATTACCGGTATTGGCCGGAGCCATTACTATATTACTAACAGATCGAAATTTAAACACTTCATTCTTTGATCC---------------------------------------------
>GBGL13668-14|Streltzoviella insularis|COI-5P|KC791461
AGCTCATGCATTTATTATAATTTTTTTTATAGTAATACCAATTATAATTGGAGGATTTGGAAATTGATTAGTCCCATTAATATTAGGAGCTCCTGATATAGCTTTCCCCCGAATAAATAATATAAGATTTTGATTACTCCCCCCATCTTTAACCTTATTAATTTCCAGAAGTATTGTTGAAAACGGAGCAGGTACAGGATGAACTGTTTATCCCCCCCTTTCTTCTAATATCGCCCACAGAGGAAGATCTGTAGATTTAGCAATTTTCTCTCTACACTTAGCAGGAATTTCCTCAATTTTAGGAGCTATTAACTTTATTACAACAATTATTAATATACGACCTAATAGTATATCATTTGATCAAATACCTCTATTTGTTTGAGCTGTAGGTATTACTGCATTATTATTATTATTATCACTACCAGTTTTAGCAGGAGCTATTACTATATTATTAACAGATCGAAACTTAAACACATCATTTTTTGATCC---------------------------------------------
>GBGL13669-14|Streltzoviella insularis|COI-5P|KC791462
AGCTCATGCATTTATTATAATTTTTTTTATAGTAATACCAATTATAATTGGAGGATTTGGAAATTGATTAGTCCCATTAATATTAGGAGCTCCTGATATAGCTTTCCCCCGAATAAATAATATAAGATTTTGATTACTCCCCCCATCTTTAACCTTATTAATTTCCAGAAGTATTGTTGAAAACGGAGCAGGTACAGGATGAACTGTTTATCCCCCCCTTTCTTCTAATATCGCCCACAGAGGAAGATCTGTAGATTTAGCAATTTTCTCTCTACACTTAGCAGGAATTTCCTCAATTTTAGGAGCTATTAACTTTATTACAACAATTATTAATATACGACCTAATAGTATATCATTTGATCAAATACCTCTATTTGTTTGAGCTGTAGGTATTACTGCATTATTATTATTATTATCACTACCAGTTTTAGCAGGAGCTATTACTATATTATTAACAGATCGAAACTTAAACACATCATTTTTTGATCC---------------------------------------------
>GBGL13670-14|Streltzoviella insularis|COI-5P|KC791463
AGCTCATGCATTTATTATAATTTTTTTTATAGTAATACCAATTATAATTGGGGGATTTGGAAATTGATTAGTCCCATTAATATTAGGAGCTCCTGATATAGCTTTCCCCCGAATAAATAATATAAGATTTTGATTACTCCCCCCATCTTTAACCTTATTAATTTCTAGAAGTATTGTTGAAAACGGAGCAGGTACAGGATGAACTGTTTATCCCCCCCTTTCTTCTAATATCGCCCACAGAGGAAGATCCGTAGATTTAGCAATTTTCTCCCTACACTTAGCGGGAATTTCCTCAATTTTAGGAGCTATTAACTTTATTACAACAATTATTAATATACGACCTAATAGTATATCATTTGATCAAATACCTCTATTTGTTTGAGCTGTAGGTATTACTGCATTATTATTATTATTATCACTACCAGTTTTAGCAGGAGCTATTACTATATTATTAACAGATCGAAACTTAAACACATCATTTTTTGATCC---------------------------------------------
>GBGL13671-14|Yakudza vicarius|COI-5P|KC791464
AGCTCATGCATTTATTATAATTTTTTTTATAGTAATACCAATTATAATTGGGGGATTTGGAAATTGATTAGTTCCATTAATATTAGGAGCCCCCGATATAGCTTTTCCCCGAATAAATAACATAAGATTTTGATTACTTCCCCCATCTCTAGCTTTATTAATTTCTAGGAGTATTGTTGAAAATGGAGCAGGTACAGGTTGAACTGTTTACCCCCCCCTATCTTCCAACATTGCTCATGGGGGAAGATCTGTAGATTTAGCAATTTTCTCTTTACACTTAGCTGGAATTTCCTCAATTTTAGGAGCTATTAATTTTATTACAACAATTATTAATATACGACCTAATAATATATCATTTGATCAAATACCCCTATTTGTTTGAGCTGTTGGTATTACTGCATTATTACTACTATTATCACTACCAGTTTTAGCGGGAGCTATTACCATATTATTAACAGATCGAAACTTAAACACATCGTTCTTTGACCC---------------------------------------------
>GBGL13672-14|Yakudza vicarius|COI-5P|KC791465
AGCTCATGCATTTATTATAATTTTTTTTATGGTAATACCAATTATAATTGGGGGATTTGGAAATTGATTAGTTCCATTAATATTAGGAGCCCCCGATATAGCTTTTCCCCGAATAAATAACATAAGATTTTGATTACTTCCCCCATCTCTAGCTTTATTAATTTCTAGGAGTATTGTTGAAAATGGAGCAGGTACAGGTTGAACTGTTTACCCCCCCCTATCTTCCAACATTGCTCATGGGGGAAGATCTGTAGATTTAGCAATTTTCTCTTTACACTTAGCTGGAATTTCCTCAATTTTAGGAGCTATTAATTTTATTACAACAATTATTAATATACGACCTAATAATATATCATTTGATCAAATACCCCTATTTGTTTGAGCTGTTGGTATTACTGCATTATTACTACTATTATCACTACCAGTTTTAGCGGGAGCTATTACCATATTATTAACAGATCGAAACTTAAACACATCGTTCTTTGACCC---------------------------------------------
>GBGL13673-14|Yakudza vicarius|COI-5P|KC791466
AGCTCATGCATTTATTATAATTTTTTTTATAGTAATACCAATTATAATTGGGGGATTTGGAAATTGATTAGTTCCATTAATATTAGGAGCCCCCGATATAGCTTTCCCCCGAATAAATAACATAAGATTTTGATTACTTCCCCCATCTCTAGCTTTATTAATTTCTAGGAGTATTGTTGAAAATGGAGCAGGTACAGGTTGAACTGTTTACCCCCCCCTATCTTCCAACATTGCTCATGGGGGAAGATCTGTAGATTTAGCAATTTTCTCTTTACACTTAGCTGGAATTTCCTCAATTTTAGGAGCTATTAATTTTATTACAACAATTATTAATATACGACCTAATAATATATCATTTGATCAAATACCCCTATTTGTTTGAGCTGTTGGTATTACTGCATTATTACTACTATTATCACTACCAGTTTTAGCGGGAGCTATTACCATATTATTAACAGATCGAAACTTAAACACATCGTTCTTTGACCC---------------------------------------------
>GBGL13674-14|Yakudza vicarius|COI-5P|KC791467
AGCTCATGCATTTATTATAATTTTTTTTATAGTAATACCAATTATAATTGGGGGATTTGGAAATTGATTAGTTCCATTAATATTAGGAGCCCCCGATATAGCTTTCCCCCGAATAAATAACATAAGATTTTGATTACTTCCCCCATCTCTAGCTTTATTAATTTCTAGGAGTATTGTTGAAAATGGAGCAGGTACAGGTTGAACTGTTTACCCCCCCCTATCTTCCAACATTGCTCATGGGGGAAGATCTGTAGATTTAGCAATTTTCTCTTTACACTTAGCTGGAATTTCCTCAATTTTAGGAGCTATTAATTTTATTACAACAATTATTAATATACGACCTAATAATATATCATTTGATCAAATACCCCTATTTGTTTGAGCTGTTGGTATTACTGCATTATTACTACTATTATCACTACCAGTTTTAGCGGGAGCTATTACCATATTATTAACAGATCGAAACTTAAACACATCGTTCTTTGACCC---------------------------------------------
>GBGL13675-14|Yakudza vicarius|COI-5P|KC791468
AGCTCATGCATTTATTATAATTTTTTTTATAGTAATACCAATTATAATTGGGGGATTTGGAAATTGATTAGTTCCATTAATATTAGGAGCCCCCGATATAGCTTTCCCCCGAATAAATAACATAAGATTTTGATTACTTCCCCCATCTCTAGCTTTATTAATTTCTAGGAGTATTGTTGAAAATGGAGCAGGTACAGGTTGAACTGTTTACCCCCCCCTATCTTCCAACATTGCTCATGGGGGAAGATCTGTAGATTTAGCAATTTTCTCTTTACACTTAGCTGGAATTTCCTCAATTTTAGGAGCTATTAATTTTATTACAACAATTATTAATATACGACCTAATAATATATCATTTGATCAAATACCCCTATTTGTTTGAGCTGTTGGTATTACTGCATTATTACTACTATTATCACTACCAGTTTTAGCGGGAGCTATTACCATATTATTAACAGATCGAAACTTAAACACATCGTTCTTTGACCC---------------------------------------------
>GBGL13676-14|Yakudza vicarius|COI-5P|KC791469
AGCTCATGCATTTATTATAATTTTTTTTATAGTAATACCAATTATAATTGGGGGATTTGGAAATTGATTAGTTCCATTAATATTAGGAGCCCCCGATATAGCTTTTCCCCGAATAAATAACATAAGATTTTGATTACTTCCCCCATCTCTAGCTTTATTAATTTCTAGGAGTATTGTTGAAAATGGAGCAGGTACAGGTTGAACTGTTTACCCCCCCCTATCTTCCAACATTGCTCATGGGGGAAGATCTGTAGATTTAGCAATTTTCTCTTTACACTTAGCTGGAATTTCCTCAATTTTAGGAGCTATTAATTTTATTACAACAATTATTAATATACGACCTAATAATATATCATTTGATCAAATACCCCTATTTGTTTGAGCTGTTGGTATTACTGCATTATTACTACTATTATCACTACCAGTTTTAGCGGGAGCTATTACCATATTATTAACAGATCGAAACTTAAACACATCGTTCTTTGACCC---------------------------------------------
>GBGL13677-14|Yakudza vicarius|COI-5P|KC791470
AGCTCATGCATTTATTATAATTTTTTTTATAGTAATACCAATTATAATTGGGGGATTTGGAAATTGATTAGTTCCATTAATATTAGGAGCCCCCGATATAGCCTTTCCCCGAATAAATAACATAAGATTTTGATTACTTCCCCCATCTCTAGCTTTATTAATTTCTAGGAGTATTGTTGAAAATGGAGCAGGTACAGGTTGAACTGTTTACCCCCCCCTATCTTCCAACATTGCTCATGGGGGAAGATCTGTAGATTTAGCAATTTTCTCTTTACACTTAGCTGGAATTTCCTCAATTTTAGGGGCTATTAATTTTATTACAACAATTATTAATATACGACCTAATAATATATCATTTGATCAAATACCCCTATTTGTTTGAGCTGTTGGTATTACTGCATTATTACTACTATTATCACTACCAGTTTTAGCGGGAGCTATTACCATATTATTAACAGATCGAAACTTAAACACATCGTTCTTTGACCC---------------------------------------------
>GBGL13678-14|Yakudza vicarius|COI-5P|KC791471
AGCTCATGCATTTATTATAATTTTTTTTATAGTAATACCAATTATAATTGGGGGATTTGGAAATTGATTAGTTCCATTAATATTAGGAGCCCCCGATATAGCCTTTCCCCGAATAAATAACATAAGATTTTGATTACTTCCCCCATCTCTAGCTTTATTAATTTCTAGGAGTATTGTTGAAAATGGAGCAGGTACAGGTTGAACTGTTTACCCCCCCCTATCTTCCAACATTGCTCATGGGGGAAGATCTGTAGATTTAGCAATTTTCTCTTTACACTTAGCTGGAATTTCCTCAATTTTAGGGGCTATTAATTTTATTACAACAATTATTAATATACGACCTAATAATATATCATTTGATCAAATACCCCTATTTGTTTGAGCTGTTGGTATTACTGCATTATTACTACTATTATCACTACCAGTTTTAGCGGGAGCTATTACCATATTATTAACAGATCGAAACTTAAACACATCGTTCTTTGACCC---------------------------------------------
>GBGL13679-14|Yakudza vicarius|COI-5P|KC791472
AGCTCATGCATTTATTATAATTTTTTTTATAGTAATACCAATTATAATTGGGGGATTTGGAAATTGATTAGTTCCATTAATATTAGGAGCCCCCGATATAGCCTTTCCCCGAATAAATAACATAAGATTTTGATTACTTCCCCCATCTCTAGCTTTATTAATTTCTAGGAGTATTGTTGAAAATGGAGCAGGTACAGGTTGAACTGTTTACCCCCCCCTATCTTCCAACATTGCTCATGGGGGAAGATCTGTAGATTTAGCAATTTTCTCTTTACACTTAGCTGGAATTTCCTCAATTTTAGGGGCTATTAATTTTATTACAACAATTATTAATATACGACCTAATAATATATCATTTGATCAAATACCCCTATTTGTTTGAGCTGTTGGTATTACTGCATTATTACTACTATTATCACTACCAGTTTTAGCGGGAGCTATTACCATATTATTAACAGATCGAAACTTAAACACATCGTTCTTTGACCC---------------------------------------------
>GBGL13680-14|Yakudza vicarius|COI-5P|KC791473
AGCTCATGCATTTATTATAATTTTTTTTATAGTAATACCAATTATAATTGGGGGATTTGGAAATTGATTAGTTCCATTAATATTAGGAGCCCCCGATATAGCCTTTCCCCGAATAAATAACATAAGATTTTGATTACTTCCCCCATCTCTAGCTTTATTAATTTCTAGGAGTATTGTTGAAAATGGAGCAGGTACAGGTTGAACTGTTTACCCCCCCCTATCTTCCAACATTGCTCATGGGGGAAGATCTGTAGATTTAGCAATTTTCTCTTTACACTTAGCTGGAATTTCCTCAATTTTAGGGGCTATTAATTTTATTACAACAATTATTAATATACGACCTAATAATATATCATTTGATCAAATACCCCTATTTGTTTGAGCTGTTGGTATTACTGCATTATTACTACTATTATCACTACCAGTTTTAGCGGGAGCTATTACCATATTATTAACAGATCGAAACTTAAACACATCGTTCTTTGACCC---------------------------------------------
>GBGL13681-14|Yakudza vicarius|COI-5P|KC791474
AGCTCATGCATTTATTATAATTTTTTTTATAGTAATACCAATTATAATTGGGGGATTTGGAAATTGATTAGTTCCATTAATATTAGGAGCCCCCGATATAGCCTTTCCCCGAATAAATAACATAAGATTTTGATTACTTCCCCCATCTCTAGCTTTATTAATTTCTAGGAGTATTGTTGAAAATGGAGCAGGTACAGGTTGAACTGTTTACCCCCCCCTATCTTCCAACATTGCTCATGGGGGAAGATCTGTAGATTTAGCAATTTTCTCTTTACACTTAGCTGGAATTTCCTCAATTTTAGGGGCTATTAATTTTATTACAACAATTATTAATATACGACCTAATAATATATCATTTGATCAAATACCCCTATTTGTTTGAGCTGTTGGTATTACTGCATTATTACTACTATTATCACTACCAGTTTTAGCGGGAGCTATTACCATATTATTAACAGATCGAAACTTAAACACATCGTTCTTTGACCC---------------------------------------------
>GBGL13682-14|Yakudza vicarius|COI-5P|KC791475
AGCTCATGCATTTATTATAATTTTTTTTATAGTAATACCAATTATAATTGGGGGATTTGGAAATTGATTAGTTCCATTAATATTAGGAGCCCCCGATATAGCCTTTCCCCGAATAAATAACATAAGATTTTGATTACTTCCCCCATCTCTAGCTTTATTAATTTCTAGGAGTATTGTTGAAAATGGAGCAGGTACAGGTTGAACTGTTTACCCCCCCCTATCTTCCAACATTGCTCATGGGGGAAGATCTGTAGATTTAGCAATTTTCTCTTTACACTTAGCTGGAATTTCCTCAATTTTAGGGGCTATTAATTTTATTACAACAATTATTAATATACGACCTAATAATATATCATTTGATCAAATACCCCTATTTGTTTGAGCTGTTGGTATTACTGCATTATTACTACTATTATCACTACCAGTTTTAGCGGGAGCTATTACCATATTATTAACAGATCGAAACTTAAACACATCGTTCTTTGACCC---------------------------------------------
>GBGL13683-14|Yakudza vicarius|COI-5P|KC791476
AGCTCATGCATTTATTATAATTTTTTTTATAGTAATACCAATTATAATTGGGGGATTTGGAAATTGATTAGTTCCATTAATATTAGGAGCCCCCGATATAGCCTTTCCCCGAATAAATAACATAAGATTTTGATTACTTCCCCCATCTCTAGCTTTATTAATTTCTAGGAGTATTGTTGAAAATGGAGCAGGTACAGGTTGAACTGTTTACCCCCCCCTATCTTCCAACATTGCTCATGGGGGAAGATCTGTAGATTTAGCAATTTTCTCTTTACACTTAGCTGGAATTTCCTCAATTTTAGGGGCTATTAATTTTATTACAACAATTATTAATATACGACCTAATAATATATCATTTGATCAAATACCCCTATTTGTTTGAGCTGTTGGTATTACTGCATTATTACTACTATTATCACTACCAGTTTTAGCGGGAGCTATTACCATATTATTAACAGATCGAAACTTAAACACATCGTTCTTTGACCC---------------------------------------------
>GBGL13684-14|Yakudza vicarius|COI-5P|KC791477
AGCTCATGCATTTATTATAATTTTTTTTATAGTAATACCAATTATAATTGGGGGATTTGGAAATTGATTAGTTCCATTAATATTAGGAGCCCCCGATATAGCCTTTCCCCGAATAAATAACATAAGATTTTGATTACTTCCCCCATCTCTAGCTTTATTAATTTCTAGGAGTATTGTTGAAAATGGAGCAGGTACAGGTTGAACTGTTTACCCCCCCCTATCTTCCAACATTGCTCATGGGGGAAGATCTGTAGATTTAGCAATTTTCTCTTTACACTTAGCTGGAATTTCCTCAATTTTAGGGGCTATTAATTTTATTACAACAATTATTAATATACGACCTAATAATATATCATTTGATCAAATACCCCTATTTGTTTGAGCTGTTGGTATTACTGCATTATTACTACTATTATCACTACCAGTTTTAGCGGGAGCTATTACCATATTATTAACAGATCGAAACTTAAACACATCGTTCTTTGACCC---------------------------------------------
>GBGL13685-14|Yakudza vicarius|COI-5P|KC791478
AGCTCATGCATTTATTATAATTTTTTTTATAGTAATACCAATTATAATTGGGGGATTTGGAAATTGATTAGTTCCATTAATATTAGGAGCCCCCGATATAGCCTTTCCCCGAATAAATAACATAAGATTTTGATTACTTCCCCCATCTCTAGCTTTATTAATTTCTAGGAGTATTGTTGAAAATGGAGCAGGTACAGGTTGAACTGTTTACCCCCCCCTATCTTCCAACATTGCTCATGGGGGAAGATCTGTAGATTTAGCAATTTTCTCTTTACACTTAGCTGGAATTTCCTCAATTTTAGGGGCTATTAATTTTATTACAACAATTATTAATATACGACCTAATAATATATCATTTGATCAAATACCCCTATTTGTTTGAGCTGTTGGTATTACTGCATTATTACTACTATTATCACTACCAGTTTTAGCGGGAGCTATTACCATATTATTAACAGATCGAAACTTAAACACATCGTTCTTTGACCC---------------------------------------------
>GBGL13686-14|Yakudza vicarius|COI-5P|KC791479
AGCTCATGCATTTATTATAATTTTTTTTATAGTAATACCAATTATAATTGGGGGATTTGGAAATTGATTAGTTCCATTAATATTAGGAGCCCCCGATATAGCCTTTCCCCGAATAAATAACATAAGATTTTGATTACTTCCCCCATCTCTAGCTTTATTAATTTCTAGGAGTATTGTTGAAAATGGAGCAGGTACAGGTTGAACTGTTTACCCCCCCCTATCTTCCAACATTGCTCATGGGGGAAGATCTGTAGATTTAGCAATTTTCTCTTTACACTTAGCTGGAATTTCCTCAATTTTAGGGGCTATTAATTTTATTACAACAATTATTAATATACGACCTAATAATATATCATTTGATCAAATACCCCTATTTGTTTGAGCTGTTGGTATTACTGCATTATTACTACTATTATCACTACCAGTTTTAGCGGGAGCTATTACCATATTATTAACAGATCGAAACTTAAACACATCGTTCTTTGACCC---------------------------------------------
>GBGL13687-14|Yakudza vicarius|COI-5P|KC791480
AGCTCATGCATTTATTATAATTTTTTTTATAGTAATACCAATTATAATTGGGGGATTTGGAAATTGATTAGTTCCATTAATATTAGGAGCCCCCGATATAGCTTTTCCCCGAATAAATAACATAAGATTTTGATTACTTCCCCCATCTCTAGCTTTATTAATTTCTAGGAGTATTGTTGAAAATGGAGCAGGTACAGGTTGAACTGTTTACCCCCCCCTATCTTCCAACATTGCTCATGGGGGAAGATCTGTAGATTTAGCAATTTTCTCTTTACACTTAGCTGGAATTTCCTCAATTTTAGGGGCTATTAATTTTATTACAACAATTATTAATATACGACCTAATAATATATCATTTGATCAAATACCCCTATTTGTTTGAGCTGTTGGTATTACTGCATTATTACTACTATTATCACTACCAGTTTTAGCGGGAGCTATTACCATATTATTAACAGATCGAAACTTAAACACATCGTTCTTTGACCC---------------------------------------------
>GBGL13688-14|Yakudza vicarius|COI-5P|KC791481
AGCTCATGCATTTATTATAATTTTTTTTATAGTAATACCAATTATAATTGGGGGATTTGGAAATTGATTAGTTCCATTAATATTAGGAGCCCCCGATATAGCCTTTCCCCGAATAAATAACATAAGATTTTGATTACTTCCCCCATCTCTAGCTTTATTAATTTCTAGGAGTATTGTTGAAAATGGAGCAGGTACAGGTTGAACTGTTTACCCCCCCCTATCTTCCAACATTGCTCATGGGGGAAGATCTGTAGATTTAGCAATTTTCTCTTTACACTTAGCTGGAATTTCCTCAATTTTAGGGGCTATTAATTTTATTACAACAATTATTAATATACGACCTAATAATATATCATTTGATCAAATACCCCTATTTGTTTGAGCTGTTGGTATTACTGCATTATTACTACTATTATCACTACCAGTTTTAGCGGGAGCTATTACCATATTATTAACAGATCGAAACTTAAACACATCGTTCTTTGACCC---------------------------------------------
>GBGL26652-19|Dervishiya cadambae|COI-5P|MG279391
AGCACATGCATTTATTATAATTTTTTTTATAGTAATACCTATTATAATTGGAGGATTTGGTAATTGATTAGTACCATTAATATTAGGAGCCCCAGATATAGCCTTTCCACGAATAAATAATATAAGATTTTGATTACTCCCCCCATCTTTAACTCTATTAATTTCAAGAAGTATTGTCGAAAATGGAGCAGGTACAGGATGAACAGTTTACCCACCCCTATCATCTAATATTGCCCACGGAGGAAGATCAGTTGATTTAGCAATTTTTTCCCTCCACTTAGCGGGTATTTCATCTATTTTAGGAGCAATTAATTTTATTACAACTATTATCAACATACGACCAAATAATATATCCTTTGACCAAATACCTTTATTTGTATGAGCAGTAGGAATCACTGCCCTACTACTTCTTCTTTCCCTACCTGTTTTAGCAGGAGCAATTACTATACTATTAACAGATCGAAATTTAAATACATCTTTTTTCGATCC---------------------------------------------
>GBGL26653-19|Dyspessa salicicola|COI-5P|MF596152
AGCTCATGCTTTTATTATAATTTTTTTTATAGTAATGCCTATTATAATTGGAGGATTCGGTAATTGATTAGTGCCATTAATATTAGGAGCCCCCGATATGGCTTTCCCACGAATAAATAATATAAGATTTTGACTACTTCCCCCCTCATTAACTCTCCTAATTTCTAGAAGTATTGTCGAAAATGGAGCTGGAACAGGATGAACAGTTTATCCCCCTCTCTCCTCTAATATTGCCCATGGAGGTAGTTCAGTTGATCTAGCTATTTTTTCTTTACACTTAGCAGGAATTTCTTCAATTTTAGGGGCTATTAATTTTATCACTACTATTATTAATATACGTCCCTATAATATATCTTTTGATCAAATACCTCTTTTTGTCTGAGCAGTAGGAATTACTGCCCTATTATTATTATTATCCCTTCCGGTATTAGCGGGAGCTATTACTATATTATTAACAGATCGAAATTTAAATACTTCATTTTTTGATCC---------------------------------------------
>GBGL26655-19|Kerzhnerocossus tannuolus|COI-5P|MF071456
AGCTCATGCTTTTATTATAATTTTTTTCATAGTAATACCAATTATAATTGGAGGATTTGGAAATTGATTAGTTCCACTGATATTAGGAGCTCCTGATATAGCTTTCCCCCGAATAAATAATATAAGATTCTGATTGCTTCCCCCATCTCTTGCCCTATTAATTTCTAGAAGTATTGTTGAAAATGGAGCAGGTACAGGTTGAACTGTTTACCCCCCACTATCATCTAACATCGCTCATGGTGGAAGATCTGTAGATTTAGCAATTTTTTCCTTACACTTAGCAGGAATTTCCTCAATTTTAGGAGCTATTAATTTTATTACAACAATTATTAATATACGACCTAATAATATATCATTTGATCAAATACCACTATTTGTTTGAGCTGTAGGTATTACTGCATTATTATTATTATTATCATTACCAGTTTTAGCAGGAGCTATTACTATATTATTAACAGATCGAAACTTAAATACATCATTTTTTGATCC---------------------------------------------
>GBGL26656-19|Kerzhnerocossus tannuolus|COI-5P|MF071457
AGCTCATGCTTTTATTATAATTTTTTTCATAGTAATACCAATTATAATTGGAGGATTTGGAAATTGATTAGTTCCACTGATATTAGGAGCTCCTGATATAGCTTTCCCCCGAATAAATAATATAAGATTCTGATTGCTTCCCCCATCTCTTGCCCTATTAATTTCTAGAAGTATTGTTGAAAATGGAGCAGGTACAGGTTGAACTGTTTACCCCCCACTATCATCTAACATCGCTCATGGTGGAAGATCTGTAGATTTAGCAATTTTTTCCTTACACTTAGCAGGAATTTCCTCAATTTTAGGAGCTATTAATTTTATTACAACAATTATTAATATACGACCTAATAATATATCATTTGATCAAATACCACTATTTGTTTGAGCTGTAGGTATTACTGCATTATTATTATTATTATCATTACCAATTTTAGCAGGAGCTATTACTATATTATTAACAGATCGAAACTTAAATACATCATTTTTTGATCC---------------------------------------------
>GBGL26658-19|Cossus afghanistanus|COI-5P|MF596151
AGCTCATGCATTTATTATAATTTTTTTCATAGTAATACCTATTATAATTGGAGGATTTGGAAATTGATTAGTTCCTTTAATATTAGGAGCCCCTGATATAGCCTTCCCTCGAATAAATAATATAAGATTCTGATTACTTCCCCCATCTCTAGCCCTTTTGATTTCTAGGAGTATCATTGAAAATGGGGCTGGAACAGGATGAACTGTTTATCCTCCATTATCCTCAAATATTGCTCATGGAGGGGGCTCAGTTGATTTAGCAATTTTTTCCCTCCATCTAGCAGGTATCTCCTCAATTTTAGGAGCAATTAATTTTATTACAACCATTATTAATATACGACCTAACAATATATCATTTGATCAAATACCTTTATTCGTATGAGCTGTGGGAATCACTGCATTATTATTATTACTTTCTTTGCCAGTTTTAGCTGGGGCAATTACTATGCTATTAACAGATCGAAATTTAAATACATCATTTTTCGACCC---------------------------------------------
>GBGL31256-19|Meharia semilactea|COI-5P|KT713822
TGCTCATGCTTTCGTTATAATTTTTTTTATAGTTATACCTATTATAATTGGAGGATTTGGTAATTGATTAATTCCTTTAATATTAGGAGCCCCAGATATAGCTTTCCCCCGAATAAATAACATAAGATTTTGATTATTACCTCCATCTTTAATACTTTTAATTTCTAGAAGAATTATTGAAAATGGAGCAGGAACTGGATGAACAGTGTACCCCCCACTTTCATCTAACTTAACTCATAGAGGAAGTTCTGTCGATTTAACAATTTTTTCTTTACATCTAGCAGGAATTTCATCTATTTTAGGAGCAATTAATTTTATTACAACAATTATTAATATACGACCAAATAACATATCTTTTGATCAAATACCCTTATTTGTTTGAGCAGTAGGTATTACTGCTATCTTATTACTATTATCTTTACCTGTTTTAGCTGGAGCTATTACTATACTTTTAACAGATCGTAATCTAAATACCTCATTTTTTGACCC---------------------------------------------
>GBGL31258-19|Meharia sp. MM-2015|COI-5P|KT713823
AGCACATGCCTTTATTATAATTTTCTTTATAGTTATACCTATTATAATTGGAGGATTTGGAAACTGATTAATTCCTTTAATATTAGGTGCCCCAGATATAGCTTTCCCTCGTATAAATAATATAAGATTTTGATTATTACCCCCATCTTTAATATTACTAATTTCTAGAAGAATTATTGAAAATGGAGCTGGAACTGGATGAACAGTTTATCCCCCCCTTTCATCAAATATTACCCATAGTGGTAGATCAGTTGATTTAGCAATTTTCTCCCTTCATTTAGCAGGAATTTCTTCTATTTTAGGAGCAATTAATTTTATCACAACAATTATTAATATACGTCCTCATAATATATCTTTTGATCAGATACCATTATTTGTATGAGCAGTCGGTATTACAGCTCTTTTACTATTATTATCTTTACCCGTTTTAGCTGGAGCAATTACTATACTTTTAACTGACCGTAATTTAAATACTTCATTTTTTGACCC---------------------------------------------
>GBMNA10044-19|Eogystia hippophaecolus|COI-5P|KC831443
AGCTCATGCATTTATTATAATTTTTTTTATAGTAATACCAATTATAATTGGGGGATTTGGAAATTGATTAGTTCCATTAATATTAGGAGCCCCCGATATAGCCTTTCCCCGAATAAATAACATAAGATTTTGATTACTTCCCCCATCTCTAGCTTTATTAATTTCTAGGAGTATTGTTGAAAATGGAGCAGGTACAGGTTGAACTGTTTACCCCCCCCTATCTTCCAACATTGCTCATGGGGGAAGATCTGTAGATTTAGCAATTTTCTCTTTACACTTAGCTGGAATTTCCTCAATTTTAGGGGCTATTAATTTTATTACAACAATTATTAATATACGACCTAATAATATATCATTTGATCAAATACCCCTATTTGTTTGAGCTGTTGGTATTACTGCATTATTACTACTATTATCACTACCAGTTTTAGCGGGAGCTATTACCATATTATTAACAGATCGAAACTTAAACACATCGTTCTTTGACCC---------------------------------------------
>GBMNA30577-19|Cossus cossus|COI-5P|MK440675
AGCTCATGCATTTATTATAATTTTTTTTATAGTAATACCTATTATAATTGGAGGATTTGGAAATTGATTAGTTCCTTTAATATTAGGAGCTCCTGATATAGCCTTCCCTCGAATAAATAATATAAGATTCTGATTACTTCCTCCATCTCTAGCTCTTTTAATTTCTAGAAGTATTGTCGAAAATGGAGCTGGAACAGGATGAACTGTTTATCCTCCATTATCATCAAATATCGCTCATGGAGGAAGTTCAGTTGATTTAGCAATTTTTTCACTTCACTTAGCTGGTATCTCCTCAATTTTAGGGGCGATTAATTTTATTACAACCATTATTAATATACGACCCAACAACATATCATTTGATCAAATACCTTTATTTGTATGGGCCGTAGGAATCACTGCACTATTATTATTACTTTCTCTACCAGTTTTAGCTGGGGCAATTACTATGCTATTAACAGATCGAAATTTAAATACATCATTTTTCGACCC---------------------------------------------
>GBMNA30578-19|Cossus cossus|COI-5P|MK440676
AGCTCATGCATTTATTATAATTTTTTTTATAGTAATACCTATTATAATTGGAGGATTTGGAAATTGATTAGTTCCTTTAATATTAGGAGCTCCTGATATAGCCTTCCCTCGAATAAATAATATAAGATTCTGATTACTTCCCCCATCTCTAGCTCTTTTAATTTCTAGAAGTATTGTCGAAAATGGAGCTGGAACAGGATGAACTGTTTATCCTCCATTATCATCAAATATCGCTCATGGAGGAAGTTCAGTTGATTTAGCAATTTTTTCACTTCACTTAGCTGGTATCTCCTCAATTTTAGGGGCGATTAATTTTATTACAACCATTATTAATATACGACCCAACAACATATCATTTGATCAAATACCTTTATTTGTATGGGCCGTAGGAATCACTGCACTATTATTATTACTTTCTCTACCAGTTTTAGCTGGGGCAATTACTATGCTATTAACAGATCGAAATTTAAATACATCATTTTTCGACCC---------------------------------------------
>GBMNA30579-19|Cossus cossus|COI-5P|MK440671
AGCTCATGCATTTATTATAATTTTTTTTATAGTAATACCTATTATAATTGGAGGATTTGGAAATTGATTAGTTCCTTTAATACTAGGAGCTCCTGATATAGCCTTCCCTCGAATAAATAATATAAGATTCTGATTACTTCCCCCATCTCTAGCTCTTTTAATTTCCAGAAGTATTGTCGAAAATGGAGCTGGAACAGGGTGAACTGTTTATCCCCCATTATCATCAAATATCGCTCACGGAGGAAGTTCAGTTGATTTAGCAATTTTTTCACTTCACTTAGCTGGTATCTCCTCAATTTTAGGGGCAATTAATTTTATTACAACCATTATTAATATACGACCCAACAACATATCATTTGATCAAATACCTTTATTTGTATGGGCCGTGGGAATCACTGCACTATTATTATTACTTTCCCTACCAGTTTTAGCTGGGGCAATTACTATGCTATTAACAGATCGAAATTTAAATACATCATTTTTCGACCC---------------------------------------------
>GBMNA30580-19|Cossus cossus|COI-5P|MK440678
AGCCCATGCATTTATTATAATTTTTTTTATAGTAATACCTATTATAATTGGAGGATTTGGAAACTGATTAGTCCCTTTAATATTAGGAGCTCCTGATATAGCCTTCCCCCGAATAAATAATATAAGATTCTGATTACTTCCTCCATCTCTAGCTCTTTTAATTTCCAGAAGTATTGTCGAAAATGGAGCTGGAACAGGATGAACTGTTTATCCCCCATTATCATCAAATATCGCTCATGGGGGAAGTTCAGTTGATTTAGCAATTTTTTCACTTCACTTAGCTGGTATCTCCTCAATTTTAGGAGCAATTAATTTTATTACAACTATTATTAATATACGACCCAACAACATATCATTTGATCAAATACCTTTATTTGTATGGGCCGTAGGAATCACTGCACTATTATTATTACTTTCTCTACCAGTTTTAGCTGGGGCAATTACTATGCTATTAACAGATCGAAATTTAAATACATCATTTTTCGACCC---------------------------------------------
>GBMNA30582-19|Cossus cossus|COI-5P|MK440673
AGCTCATGCATTTATTATAATTTTTTTTATAGTAATACCTATTATAATTGGAGGATTTGGAAATTGATTAGTTCCTTTAATATTAGGAGCTCCTGATATAGCCTTCCCTCGAATAAATAATATAAGATTCTGATTACTTCCTCCATCTCTAGCTCTTTTAATTTCTAGAAGTATTGTCGAAAATGGAGCTGGAACAGGATGAACTGTTTATCCCCCATTATCATCAAATATCGCTCATGGGGGAAGTTCAGTTGATTTAGCAATTTTTTCACTTCACTTAGCTGGTATCTCCTCAATTTTAGGGGCGATTAATTTTATTACAACCATTATTAATATACGACCCAACAACATATCATTTGATCAAATACCTTTATTTGTATGGGCCGTAGGAATCACTGCACTATTATTATTACTTTCTCTACCAGTTTTAGCTGGGGCAATTACTATGCTATTAACAGATCGAAATTTAAATACATCATTTTTCGACCC---------------------------------------------
>GBMNA30583-19|Cossus cossus|COI-5P|MK440674
AGCTCATGCATTTATTATAATTTTTTTTATAGTAATACCTATTATAATTGGAGGATTTGGAAATTGATTAGTTCCTTTAATATTAGGAGCTCCTGATATAGCCTTCCCTCGAATAAATAATATAAGATTCTGATTACTTCCTCCATCTCTAGCTCTTTTAATTTCTAGAAGTATTGTCGAAAATGGAGCTGGAACAGGATGAACTGTTTATCCCCCATTATCATCAAATATCGCTCATGGGGGAAGTTCAGTTGATTTAGCAATTTTTTCACTTCACTTAGCTGGTATCTCCTCAATTTTAGGGGCGATTAATTTTATTACAACCATTATTAATATACGACCCAACAACATATCATTTGATCAAATACCTTTATTTGTATGGGCCGTAGGAATCACTGCACTATTATTATTACTTTCTCTACCAGTTTTAGCTGGGGCAATTACTATGCTATTAACAGATCGAAATTTAAATACATCATTTTTCGACCC---------------------------------------------
>GBMNA30587-19|Cossus cossus|COI-5P|MK440667
AGCTCATGCATTTATTATAATTTTTTTTATAGTAATACCTATTATAATTGGAGGATTTGGAAATTGATTAGTTCCCTTAATATTAGGAGCTCCTGATATAGCCTTCCCTCGAATAAATAATATAAGATTCTGATTACTCCCCCCATCTCTAGCTCTTTTAATTTCTAGAAGTATTGTCGAAAATGGAGCTGGGACAGGATGAACTGTTTATCCCCCATTATCATCAAATATCGCTCATGGAGGAAGTTCAGTTGATTTAGCTATTTTTTCACTTCACTTAGCTGGTATCTCCTCAATTTTAGGGGCAATTAATTTTATTACAACCATTATTAATATACGACCCAACAACATATCATTTGATCAAATACCTTTATTTGTATGGGCCGTAGGAATCACTGCACTATTATTATTACTTTCTCTACCAGTTTTAGCTGGGGCAATTACTATGTTATTAACAGATCGAAATTTAAATACATCATTTTTCGACCC---------------------------------------------
>GBMNA30588-19|Cossus cossus|COI-5P|MK440668
AGCTCATGCATTTATTATAATTTTTTTTATGGTAATACCTATTATAATTGGAGGATTTGGAAATTGATTAGTTCCTTTAATATTGGGAGCTCCCGATATAGCCTTCCCTCGAATAAATAATATAAGATTCTGATTACTCCCCCCATCTCTAGCTCTTTTAATTTCCAGAAGTATTGTCGAAAATGGAGCTGGGACAGGATGAACTGTTTATCCCCCATTATCATCAAATATCGCTCATGGGGGAAGTTCAGTTGATTTAGCAATTTTTTCACTTCACTTAGCTGGTATCTCCTCAATTTTAGGGGCAATTAATTTTATTACAACCATTATTAATATACGACCCAACAACATATCATTTGATCAAATACCTTTATTTGTATGGGCCGTAGGAATCACTGCACTATTATTATTACTTTCCCTACCAGTTTTAGCTGGGGCAATTACTATACTATTAACAGATCGAAATTTAAATACATCATTTTTCGACCC---------------------------------------------
>GBMNA30589-19|Cossus cossus|COI-5P|MK440669
AGCTCATGCATTTATTATAATTTTTTTTATGGTAATACCTATTATAATTGGAGGATTTGGAAATTGATTAGTTCCTTTAATATTGGGAGCTCCCGATATAGCCTTCCCTCGAATAAATAATATAAGATTCTGATTACTCCCCCCATCTCTAGCTCTTTTAATTTCCAGAAGTATTGTCGAAAATGGAGCTGGGACAGGATGAACTGTTTATCCCCCATTATCATCAAATATCGCTCATGGGGGAAGTTCAGTTGATTTAGCAATTTTTTCACTTCACTTAGCTGGTATCTCCTCAATTTTAGGGGCAATTAATTTTATTACAACCATTATTAATATACGACCCAACAACATATCATTTGATCAAATACCTTTATTTGTATGGGCCGTAGGAATCACTGCACTATTATTATTACTTTCCCTACCAGTTTTAGCTGGGGCAATTACTATACTATTAACAGATCGAAATTTAAATACATCATTTTTCGACCC---------------------------------------------
>GBMNA30593-19|Cossus cossus albescens|COI-5P|MK440665
AGCTCATGCATTTATTATAATTTTTTTTATAGTAATACCTATTATAATTGGAGGATTTGGAAATTGATTAGTTCCTTTAATATTAGGAGCTCCTGATATAGCCTTCCCTCGAATAAATAATATAAGATTCTGATTACTTCCCCCATCTCTAACCCTTTTAATTTCTAGAAGTATTGTCGAAAATGGGGCTGGAACAGGATGAACTGTTTATCCCCCATTATCATCAAATATCGCTCATGGGGGAAGTTCAGTTGATTTAGCAATTTTTTCACTTCACTTAGCTGGTATCTCCTCAATTTTAGGAGCGATTAATTTTATTACAACCATTATTAATATACGACCCAACAACATATCATTTGATCAAATACCTTTATTTGTATGAGCCGTAGGAATCACTGCACTATTATTATTACTTTCTCTACCAGTTTTAGCTGGAGCAATTACTATGCTATTAACAGATCGAAATTTAAATACGTCATTTTTCGACCC---------------------------------------------
>GBMNA30594-19|Cossus cossus albescens|COI-5P|MK440666
AGCTCATGCATTTATTATAATTTTTTTTATAGTAATACCTATTATAATTGGAGGATTTGGAAATTGATTAGTTCCTTTAATATTAGGAGCTCCTGATATAGCCTTCCCTCGAATAAATAATATAAGATTCTGATTACTTCCCCCATCTCTAACCCTTTTAATTTCTAGAAGTATTGTCGAAAATGGAGCTGGAACAGGATGAACTGTTTATCCCCCATTATCATCAAATATCGCTCATGGGGGAAGTTCAGTTGATTTAGCAATTTTTTCACTTCACTTAGCTGGTATCTCCTCAATTTTAGGAGCGATTAATTTTATTACAACCATTATTAATATACGACCCAACAACATATCATTTGATCAAATACCTTTATTTGTATGAGCCGTAGGAATCACTGCACTATTATTATTACTTTCTCTACCAGTTTTAGCTGGAGCAATTACTATGCTATTAACAGATCGAAATTTAAATACGTCATTTTTCGACCC---------------------------------------------
>GBMNA30595-19|Cossus cossus|COI-5P|MK440679
AGCCCATGCATTTATTATAATTTTTTTTATAGTAATACCTATTATAATTGGAGGATTTGGAAATTGATTAGTTCCTTTAATATTAGGAGCTCCTGATATAGCCTTCCTCCGAATAAATAATATAAGATTCTGACTACTTCCTCCATCTCTAGCTCTTTTAATTTCCAGAAGTATTGTCGAAAATGGAGCTGGAACAGGATGAACTGTTTATCCCCCATTATCATCAAATATCGCTCATGGGGGAAGTTCAGTTGATTTAGCAATTTTTTCACTTCACTTGGCTGGTATCTCCTCAATTTTAGGAGCAATTAATTTTATTACAACTATTATTAATATACGACCCAACAACATATCATTTGATCAAATACCTTTATTTGTATGGGCCGTAGGAATCACTGCACTATTATTATTACTTTCTCTACCAGTTTTAGCTGGGGCAATTACTATGCTATTAACAGATCGAAATTTAAATACATCATTTTTCGACCC---------------------------------------------
>GBMNC49242-20|Yakudza vicarius|COI-5P|MT785458
AGCTCATGCATTTATTATAATTTTTTTTATAGTAATACCAATTATAATTGGGGGATTTGGAAATTGATTAGTTCCATTAATATTAGGAGCCCCCGATATAGCTTTTCCCCGAATAAATAACATAAGATTTTGATTACTTCCCCCATCTCTAGCTTTATTAATTTCTAGGGGTATTGTTGAAAATGGAGCAGGTACAGGTTGAACTGTTTACCCCCCCCTATCTTCCAACATTGCTCATGGGGGAAGATCTGTAGATTTAGCAATTTTCTCCTTACACTTAGCTGGAATTTCCTCAATTTTAGGAGCTATTAATTTTATTACAACAATTATTAATATACGACCTAATAATATATCATTTGATCAAATACCCCTATTTGTTTGAGCTGTTGGTATTACTGCATTATTACTACTACTATCACTACCAGTTTTAGCGGGAGCTATTACCATATTATTAACAGATCGAAACTTAAACACATCGTTCTTTGATCC---------------------------------------------
>GBMNC49243-20|Yakudza vicarius|COI-5P|MT785457
AGCTCATGCATTTATTATAATTTTTTTTATAGTAATACCAATTATAATTGGGGGATTTGGAAATTGATTAGTTCCATTAATATTGGGAGCCCCCGATATAGCTTTTCCCCGAATAAATAACATAAGATTTTGATTACTTCCCCCATCTCTAGCTTTATTAATTTCTAGGAGTATTGTTGAAAATGGAGCAGGTACAGGTTGAACTGTTTATCCCCCCCTATCTTCCAACATTGCTCATGGGGGAAGATCTGTAGATTTAGCAATTTTCTCTTTACACTTAGCTGGAATTTCCTCAATTTTAGGAGCTATTAATTTTATTACAACAATTATTAATATACGACCTAATAATATATCATTTGATCAAATACCCCTATTTGTTTGAGCTGTTGGTATTACTGCATTATTACTACTATTATCACTACCAGTTTTAGCGGGAGCTATTACCATATTATTAACAGATCGAAACTTAAACACATCGTTCTTTGACCC---------------------------------------------
>GBMNC49244-20|Yakudza vicarius|COI-5P|MT785456
AGCTCATGCATTTATTATAATTTTTTTTATAGTAATACCAATTATAATTGGGGGATTTGGAAATTGATTAGTTCCATTAATATTAGGAGCCCCCGATATAGCTTTCCCCCGAATAAATAACATAAGATTTTGATTACTTCCCCCATCTCTAGCTTTATTAATTTCTAGGAGTATTGTTGAAAATGGAGCAGGTACAGGTTGAACTGTTTACCCCCCCCTATCTTCCAACATTGCTCATGGGGGAAGATCTGTAGATTTAGCAATTTTCTCTTTACACTTAGCTGGAATTTCCTCAATTTTAGGAGCTATTAATTTTATTACAACAATTATTAATATACGACCTAATAATATATCATTTGATCAAATACCCCTATTTGTTTGAGCTGTTGGTATTACTGCATTATTACTACTATTATCACTACCAGTTTTAGCGGGAGCTATTACCATATTATTAACAGATCGAAACTTAAACACATCGTTCTTTGACCC---------------------------------------------
>GBMNC49248-20|Cossus cossus|COI-5P|MF053712
AGCTCATGCATTTATTATAATTTTTTTCATAGTAATACCAATTATAATTGGGGGATTTGGAAATTGATTAGTTCCATTAATATTAGGAGCCCCCGATATAGCTTTCCCCCGAATAAATAACATAAGATTTTGATTACTTCCCCCATCTCTAGCTTTATTAATTTCTAGGAGTATTGTTGAAAATGGAGCAGGTACAGGTTGAACTGTTTACCCCCCCCTATCTTCCAACATTGCTCATGGGGGAAGATCTGTAGATTTAGCAATTTTCTCTTTACACTTAGCTGGAATTTCCTCAATTTTAGGAGCTATTAATTTTATTACAACAATTATTAATATACGACCTAATAATATATCATTTGATCAAATACCCCTATTTGTTTGAGCTGTTGGTATTACTGCATTATTACTACTATTATCACTACCAGTTTTAGCGGGAGCTATTACCATATTATTAACAGATCGAAACTTAAACACATCGTTCTTTGACCC---------------------------------------------
>GBMNC49250-20|Yakudza vicarius|COI-5P|MF053863
AGCTCATGCATTTATTATAATTTTTTTTATAGTAATACCTATTATAATTGGAGGATTTGGAAATTGATTAGTTCCTTTAATATTAGGAGCCCCTGATATAGCCTTCCCTCGAATAAATAATATAAGATTCTGATTACTTCCCCCATCCCTAGCCCTTTTAATTTCTAGAAGTATTGTCGAAAATGGAGCTGGAACAGGATGAACTGTTTATCCCCCATTATCTTCTAATATTGCTCATGGAGGAAGCTCAGTTGATTTAGCAATTTTTTCCCTTCATCTAGCTGGTATCTCCTCGATTTTAGGAGCAATTAATTTTATTACAACCATTATTAATATACGACCCAACAATATATCATTTGATCAAATACCTTTATTTGTCTGAGCTGTAGGAATCACTGCACTATTATTATTACTTTCTCTACCAGTTTTAGCTGGAGCAATTACTATATTATTAACAGATCGAAATTTAAATACATCATTTTTCGACCC---------------------------------------------
>GBMNC49251-20|Yakudza vicarius|COI-5P|MF052349
AGCTCATGCATTTATTATAATTTTTTTTATAGTAATACCAATTATAATTGGGGGATTTGGAAATTGATTAGTTCCATTAATATTAGGAGCCCCCGATATAGCTTTTCCCCGAATAAATAACATAAGATTTTGATTACTTCCCCCATCTCTAGCTTTATTAATTTCTAGGAGCATTGTTGAAAATGGAGCAGGTACAGGTTGAACTGTTTACCCCCCCCTATCTTCCAACATTGCTCATGGGGGAAGATCTGTAGATTTAGCAATTTTCTCTTTACACTTAGCTGGAATTTCCTCAATTTTAGGGGCTATTAATTTTATTACAACAATTATTAATATACGACCTAATAATATATCATTTGATCAAATACCCCTATTTGTTTGAGCTGTTGGTATTACTGCATTATTACTACTATTATCACTACCAGTTTTAGCGGGAGCTATTACCATATTATTAACAGATCGAAACTTAAACACATCATTCTTTGACCC---------------------------------------------
>GBMNC49252-20|Yakudza vicarius|COI-5P|MF052057
AGCTCATGCATTTATTATAATTTTTTTTATAGTAATACCAATTATAATTGGGGGATTTGGAAATTGATTAGTTCCATTAATATTAGGAGCCCCCGATATAGCTTTTCCCCGAATAAATAACATAAGATTTTGATTACTTCCCCCATCTCTAGCTTTATTAATTTCTAGGAGTATTGTTGAAAATGGAGCAGGTACAGGTTGAACTGTTTATCCCCCCCTATCTTCCAACATTGCTCATGGGGGAAGATCTGTAGATTTAGCAATTTTCTCTTTACACTTAGCTGGAATTTCCTCAATTTTAGGAGCTATTAATTTTATTACAACAATTATTAATATACGACCTAATAATATATCATTTGATCAAATACCCCTATTTGTTTGAGCTGTTGGTATTACTGCATTATTACTACTATTATCACTACCAGTTTTAGCGGGAGCTATTACCATATTATTAACAGATCGAAACTTAAACACATCGTTCTTTGACCC---------------------------------------------
>GBMNC49253-20|Yakudza vicarius|COI-5P|MF052056
AGCTCATGCATTTATTATAATTTTTTTTATAGTAATACCAATTATAATTGGGGGATTTGGAAATTGATTAGTTCCATTAATATTAGGAGCCCCCGATATAGCTTTTCCCCGAATAAATAACATAAGATTTTGATTACTTCCCCCATCTCTAGCTTTATTAATTTCTAGGAGTATTGTTGAAAATGGAGCAGGTACAGGTTGAACTGTTTACCCCCCCCTATCTTCCAACATTGCTCATGGGGGAAGATCTGTAGATTTAGCAATTTTCTCTTTACACTTAGCTGGAATTTCCTCAATTTTAGGAGCTATTAATTTTATTACAACAATTATTAATATACGACCTAATAATATATCATTTGATCAAATACCCCTATTTGTTTGAGCTGTTGGTATTACTGCATTATTACTACTATTATCACTACCAGTTTTAGCGGGAGCTATTACCATATTATTAACAGATCGAAACTTAAACACATCATTCTTTGACCC---------------------------------------------
>GBMNC49254-20|Yakudza vicarius|COI-5P|MF051985
AGCTCATGCATTTATTATAATTTTTTTTATAGTAATACCAATTATAATTGGGGGATTTGGAAATTGATTAGTTCCATTAATATTAGGAGCCCCCGATATAGCTTTTCCCCGAATAAATAACATAAGATTTTGATTACTTCCCCCATCTCTAGCTTTATTAATTTCTAGGAGTATTGTTGAAAATGGAGCAGGTACAGGTTGAACTGTTTATCCCCCCCTATCTTCCAACATTGCTCATGGGGGAAGATCTGTAGATTTAGCAATTTTCTCTTTACACTTAGCTGGAATTTCCTCAATTTTAGGAGCTATTAATTTTATTACAACAATTATTAATATACGACCTAATAATATATCATTTGATCAAATACCCCTATTTGTTTGAGCTGTTGGTATTACTGCATTATTACTACTATTATCACTACCAGTTTTAGCGGGAGCTATTACCATATTATTAACAGATCGAAACTTAAACACATCGTTCTTTGACCC---------------------------------------------
>GBMNC49255-20|Yakudza vicarius|COI-5P|MF051879
AGCTCATGCATTTATTATAATTTTTTTTATAGTAATACCAATTATAATTGGGGGATTTGGAAATTGATTAGTTCCATTAATATTAGGAGCCCCCGATATAGCTTTTCCCCGAATAAATAACATAAGATTTTGATTACTTCCCCCATCTCTAGCTTTATTAATTTCTAGGAGTATTGTTGAAAATGGAGCAGGTACAGGTTGAACTGTTTATCCCCCCCTATCTTCCAACATTGCTCATGGGGGAAGATCTGTAGATTTAGCAATTTTCTCTTTACACTTAGCTGGAATTTCCTCAATTTTAGGAGCTATTAATTTTATTACAACAATTATTAATATACGACCTAATAATATATCATTTGATCAAATACCCCTATTTGTTTGAGCTGTTGGTATTACTGCATTATTACTACTATTATCACTACCAGTTTTAGCGGGAGCTATTACCATATTATTAACAGATCGAAACTTAAACACATCGTTCTTTGACCC---------------------------------------------
>GBMNC49256-20|Catopta albonubilus|COI-5P|MF052579
AGCTCATGCTTTTATTATAATTTTTTTTATGGTAATACCAATTATAATCGGAGGATTTGGTAACTGATTAGTCCCCTTAATATTAGGAGCCCCTGATATAGCTTTCCCCCGAATAAATAATATAAGATTTTGACTTTTACCTCCTTCCCTCACCCTTTTAATTTCAAGAAGAATTATTGAAAATGGAGCTGGAACTGGATGAACTGTATATCCCCCCCTCTCCTCTAATATTGCTCATGGGGGGGGATCAGTTGATTTAGCTATTTTTTCTTTACATTTAGCTGGAATTTCATCTATTTTAGGGGCAGTTAATTTTATTACTACAATTATTAACATACGACCCAATAATATATCATTTGATCAAATACCATTATTTGTTTGAGCTGTGGGTATTACAGCTCTTCTTCTTCTCCTCTCTCTTCCTGTCCTAGCTGGAGCCATTACCATACTATTAACTGACCGAAATCTAAACACATCATTCTTTGACCC---------------------------------------------
>GBMNC49258-20|Catopta albonubilus|COI-5P|MF051921
AGCTCATGCTTTTATTATAATTTTTTTTATGGTAATACCAATTATAATCGGAGGATTTGGTAACTGATTAGTCCCCTTAATATTAGGAGCCCCTGATATAGCTTTCCCCCGAATAAATAATATAAGATTTTGACTTTTACCTCCTTCCCTCACCCTTTTAATTTCAAGAAGAATTATTGAAAATGGAGCTGGAACTGGATGAACTGTATATCCCCCCCTCTCCTCTAATATTGCTCATGGGGGGGGATCAGTTGATTTAGCTATTTTTTCTTTACATTTAGCTGGAATTTCATCTATTTTAGGAGCAGTTAATTTTATTACTACAATTATTAACATACGACCCAATAATATATCATTTGATCAAATACCATTATTTGTTTGAGCTGTGGGTATTACAGCTCTTCTTCTTCTCCTCTCTCTTCCTGTCCTAGCTGGAGCCATTACCATACTATTAACTGACCGAAATCTAAACACATCATTCTTTGACCC---------------------------------------------
>GBMNC49259-20|Catopta albonubilus|COI-5P|MF051897
AGCTCATGCTTTTATTATAATTTTTTTTATGGTAATACCAATTATAATCGGAGGATTTGGTAACTGATTAGTCCCCTTAATATTAGGAGCCCCTGATATAGCTTTCCCCCGAATAAATAATATAAGATTTTGACTTTTACCTCCTTCCCTCACCCTTTTAATTTCAAGAAGAATTATTGAAAATGGAGCTGGAACTGGATGAACTGTATATCCCCCCCTCTCCTCTAATATTGCTCATGGGGGGGGATCAGTTGATTTAGCTATTTTTTCTTTACATTTAGCTGGAATTTCATCTATTTTAGGGGCAGTTAATTTTATTACTACAATTATTAACATACGACCCAATAATATATCATTTGATCAAATACCATTATTTGTTTGAGCTGTGGGTATTACAGCTCTTCTTCTTCTCCTCTCTCTTCCTGTCCTAGCTGGAGCCATTACCATACTATTAACTGACCGAAATCTAAACACATCATTCTTTGACCC---------------------------------------------
>GBMNC49260-20|Catopta albonubilus|COI-5P|MF051847
AGCTCATGCTTTTATTATAATTTTTTTTATGGTAATACCAATTATAATCGGAGGATTTGGTAACTGATTAGTCCCCTTAATATTAGGAGCCCCTGATATAGCTTTCCCCCGAATAAATAATATAAGATTTTGACTTTTACCTCCTTCCCTCACCCTTTTAATTTCAAGAAGAATTATTGAAAATGGAGCTGGAACTGGATGAACTGTATATCCCCCCCTCTCCTCTAATATTGCTCATGGGGGGGGATCAGTTGATTTAGCTATTTTTTCTTTACATTTAGCTGGAATTTCATCTATTTTAGGGGCAGTTAATTTTATTACTACAATTATTAACATACGACCCAATAATATATCATTTGATCAAATACCATTATTTGTTTGAGCTGTGGGTATTACAGCTCTTCTTCTTCTCCTCTCTCTTCCTGTCCTAGCTGGAGCCATTACCATACTATTAACTGACCGAAATCTAAACACATCATTCTTTGACCC---------------------------------------------
>GBMNC49261-20|Catopta albonubilus|COI-5P|MF051833
AGCTCATGCTTTTATTATAATTTTTTTTATGGTAATACCAATTATAATCGGAGGATTTGGTAACTGATTAGTCCCCTTAATATTAGGAGCCCCTGATATAGCTTTCCCCCGAATAAATAATATAAGATTTTGACTTTTACCTCCTTCCCTCACCCTTTTAATTTCAAGAAGAATTATTGAAAATGGAGCTGGAACTGGATGAACTGTATATCCCCCCCTCTCCTCTAATATTGCTCATGGGGGGGGATCAGTTGATTTAGCTATTTTTTCTTTACATTTAGCTGGAATTTCATCTATTTTAGGGGCAGTTAATTTTATTACTACAATTATTAACATACGACCCAATAATATATCATTTGATCAAATACCATTATTTGTTTGAGCTGTGGGTATTACAGCTCTTCTTCTTCTCCTCTCTCTTCCTGTCCTAGCTGGAGCCATTACCATACTATTAACTGACCGAAATCTAAACACATCATTCTTTGACCC---------------------------------------------
>GBMNC49262-20|Catopta albonubilus|COI-5P|MF051788
AGCTCATGCTTTTATTATAATTTTTTTTATGGTAATACCAATTATAATCGGAGGATTTGGTAACTGATTAGTCCCCTTAATATTAGGAGCCCCTGATATAGCTTTCCCCCGAATAAATAATATAAGATTTTGACTTTTACCTCCTTCCCTCACCCTTTTAATTTCAAGAAGAATTATTGAAAATGGAGCTGGAACTGGATGAACTGTATATCCCCCCCTCTCCTCTAATATTGCTCATGGGGGGGGATCAGTTGATTTAGCTATTTTTTCTTTACATTTAGCTGGAATTTCATCTATTTTAGGGGCAGTTAATTTTATTACTACAATTATTAACATACGACCCAATAATATATCATTTGATCAAATACCATTATTTGTTTGAGCTGTGGGTATTACAGCTCTTCTTCTTCTCCTCTCTCTTCCTGTCCTAGCTGGAGCCATTACCATACTATTAACTGACCGAAATCTAAACACATCATTCTTTGACCC---------------------------------------------
>GBMNC49263-20|Catopta albonubilus|COI-5P|MF051783
AGCTCATGCTTTTATTATAATTTTTTTTATGGTAATACCAATTATAATCGGAGGATTTGGTAACTGATTAGTCCCCTTAATATTAGGAGCCCCTGATATAGCTTTCCCCCGAATAAATAATATAAGATTTTGACTTTTACCTCCTTCCCTCACCCTTTTAATTTCAAGAAGAATTATTGAAAATGGAGCTGGAACTGGATGAACTGTATATCCCCCCCTCTCCTCTAATATTGCTCATGGGGGGGGATCAGTTGATTTAGCTATTTTTTCTTTACATTTAGCTGGAATTTCATCTATTTTAGGGGCAGTTAATTTTATTACTACAATTATTAACATACGACCCAATAATATATCATTTGATCAAATACCATTATTTGTTTGAGCTGTGGGTATTACAGCTCTTCTTCTTCTCCTCTCTCTTCCTGTCCTAGCTGGAGCCATTACCATACTATTAACTGACCGAAATCTAAACACATCATTCTTTGACCC---------------------------------------------
>GBMNC49274-20|Yakudza vicarius|COI-5P|MF050691
AGCTCATGCATTTATTATAATTTTTTTTATAGTAATACCAATTATAATTGGAGGATTTGGAAATTGATTAGTCCCATTAATATTAGGAGCTCCTGATATAGCTTTCCCCCGAATAAATAATATAAGATTTTGATTACTCCCCCCATCTTTAACCTTATTAATTTCCAGAAGTATTGTTGAAAACGGAGCAGGTACAGGATGAACTGTTTATCCCCCCCTTTCTTCTAATATCGCCCACAGAGGAAGATCTGTAGATTTAGCAATTTTCTCTCTACACTTAGCAGGAATTTCCTCAATTTTAGGAGCTATTAACTTTATTACAACAATTATTAATATACGACCTAATAGTATATCATTTGATCAAATACCTCTATTTGTTTGAGCTGTAGGTATTACTGCATTATTATTATTATTATCACTACCAGTTTTAGCAGGAGCTATTACTATATTATTAACAGATCGAAACTTAAACACATCATTTTTTGATCC---------------------------------------------
>GBMND20662-21|Dyspessa salicicola|COI-5P|MW170375
AGCTCATGCTTTTATTATAATTTTTTTTATAGTAATGCCTATTATAATTGGAGGATTCGGTAATTGATTAGTGCCATTAATATTAGGAGCCCCCGATATAGCTTTCCCACGAATAAATAATATAAGATTTTGACTACTTCCCCCCTCATTAACTCTCCTAATTTCTAGAAGTATTGTCGAAAATGGAGCTGGGACAGGATGAACAGTTTATCCCCCTTTATCCTCTAATATTGCCCATGGAGGTAGTTCAGTTGATCTAGCTATTTTTTCCTTACACTTAGCAGGAATTTCTTCAATTTTAGGAGCTATTAATTTTATCACTACTATTATTAATATACGTCCCTATAATATATCTTTTGATCAAATACCTCTTTTTGTCTGAGCAGTAGGAATTACTGCCCTATTATTATTATTATCCCTTCCAGTATTAGCAGGAGCTATTACTATATTATTAACAGATCGAAATTTAAATACTTCATTTTTTGATCC---------------------------------------------
>GBMND20663-21|Dyspessa salicicola|COI-5P|MW170376
AGCTCATGCTTTTATTATAATTTTTTTTATAGTAATGCCTATTATAATTGGAGGATTCGGTAATTGATTAGTGCCATTAATATTAGGAGCCCCCGATATAGCTTTCCCACGAATAAATAATATAAGATTTTGACTACTTCCCCCCTCATTAACTCTCCTAATTTCTAGAAGTATTGTCGAAAATGGAGCTGGGACAGGATGAACAGTTTATCCCCCTTTATCCTCTAATATTGCCCATGGAGGTAGTTCAGTTGATCTAGCTATTTTTTCTTTACACTTAGCGGGAATTTCTTCAATTTTAGGAGCTATTAATTTTATCACTACTATTATTAATATACGTCCCTATAATATATCTTTTGATCAAATACCTCTTTTTGTCTGAGCAGTAGGAATTACTGCCCTATTATTATTATTATCCCTTCCAGTATTAGCAGGAGCTATTACTATATTATTGACAGATCGAAATTTAAATACTTCATTTTTTGATCC---------------------------------------------
>GBMND20665-21|Dyspessa salicicola|COI-5P|MW170379
AGCTCATGCTTTTATTATAATTTTTTTCATAGTGATGCCTATTATAATTGGAGGATTCGGTAATTGATTAGTGCCATTAATATTAGGAGCCCCCGATATAGCTTTCCCACGAATAAATAATATAAGATTTTGACTACTTCCCCCCTCATTAACTCTTCTAATTTCTAGGAGTATTGTCGAAAATGGAGCTGGAACAGGATGAACAGTTTACCCCCCTTTATCCTCTAATATTGCTCATGGAGGTAGATCGGTAGATCTAGCTATTTTCTCTTTACACTTAGCAGGAATTTCTTCAATTTTAGGAGCTATTAACTTTATCACTACTATTATTAATATACGTCCCTATAATATATCTTTTGATCAAATACCTCTTTTTGTCTGAGCAGTAGGAATTACTGCCCTATTATTATTACTATCCCTTCCAGTATTAGCAGGAGCTATTACTATATTATTAACAGATCGAAATTTAAATACTTCATTTTTTGATCC---------------------------------------------
>GBMND20666-21|Dyspessa salicicola|COI-5P|MW170380
AGCTCATGCTTTTATTATAATTTTTTTCATAGTGATGCCTATTATAATTGGAGGATTCGGTAATTGATTAGTGCCATTAATATTAGGAGCCCCCGATATAGCTTTCCCACGAATAAATAATATAAGATTTTGACTACTTCCCCCCTCATTAACTCTTCTAATTTCTAGGAGTATTGTCGAAAATGGAGCTGGAACAGGATGAACAGTTTACCCCCCTTTATCCTCTAATATTGCTCATGGAGGTAGATCAGTAGATCTAGCTATTTTTTCTTTACACTTAGCAGGAATTTCTTCAATTTTAGGAGCTATTAACTTTATCACTACTATTATTAATATACGTCCCTATAATATATCTTTTGATCAAATACCTCTTTTTGTCTGAGCAGTAGGAATTACTGCCCTATTATTATTACTATCCCTTCCAGTATTAGCAGGAGCTATTACTATATTATTAACAGATCGAAATTTAAATACTTCATTTTTTGATCC---------------------------------------------
>GBMND20667-21|Dyspessa salicicola|COI-5P|MW170381
AGCTCATGCTTTTATTATAATTTTTTTCATAGTGATGCCTATTATAATTGGAGGATTCAGTAATTGATTAGTGCCATTAATATTAGGAGCCCCCGATATAGCTTTCCCACGAATAAATAATATAAGATTTTGACTACTTCCCCCCTCATTAACTCTTCTAATTTCTAGGAGTATTGTCGAAAATGGAGCTGGAACAGGATGAACAGTTTACCCCCCTTTATCCTCTAATATTGCTCATGGAGGTAGATCAGTAGATCTAGCTATTTTTTCTTTACACTTAGCAGGAATTTCTTCAATTTTAGGAGCTATTAACTTTATCACTACTATTATTAATATACGTCCCTATAATATATCTTTTGATCAAATACCTCTTTTTGTCTGAGCAGTAGGAATTACTGCCCTATTATTATTACTATCCCTTCCAGTATTAGCAGGAGCTATTACTATATTATTAACAGATCGAAATTTAAATACTTCATTTTTTGATCC---------------------------------------------
>GBMND20668-21|Dyspessa salicicola|COI-5P|MW170377
AGCTCATGCTTTTATTATAATTTTTTTTATAGTAATGCCTATTATAATTGGAGGATTCGGTAATTGATTAGTGCCATTAATATTAGGAGCCCCCGATATGGCTTTCCCACGAATAAACAATATAAGATTTTGACTACTTCCCCCCTCATTAACTCTCCTAATTTCTAGAAGTATTGTCGAAAATGGAGCTGGAACAGGATGAACAGTTTATCCCCCTTTATCCTCTAATATTGCCCATGGAGGTAGTTCAGTTGATCTAGCTATTTTTTCTTTACACTTAGCAGGAATTTCTTCAATTTTAGGGGCTATTAATTTTATCACTACTATTATTAATATACGTCCCTATAATATATCTTTTGATCAAATACCTCTTTTTGTCTGAGCAGTAGGAATTACTGCCCTATTATTATTATTATCCCTTCCGGTATTAGCGGGAGCTATTACTATATTATTAACAGATCGAAATTTAAATACTTCATTTTTTGATCC---------------------------------------------
>GBMND20671-21|Dyspessa ulula|COI-5P|MW170384
AGCTCATGCTTTTATTATAATTTTTTTTATAGTAATACCCATCATAATTGGAGGATTTGGTAATTGATTAGTACCATTAATATTAGGAGCTCCTGATATGGCTTTTCCACGAATAAATAATATAAGATTTTGACTACTTCCCCCCTCTTTAACCCTGTTAATTTCTAGAAGTATTGTTGAAAATGGAGCTGGAACAGGATGAACAGTTTATCCTCCCTTATCCTCTAATATTGCTCATGGAGGGAGTTCAGTTGATCTGGCTATTTTCTCTTTACATTTAGCAGGAATTTCCTCTATTTTAGGAGCAATTAATTTTATTACTACTATCATTAATATACGTCCCCATAATATATCATTTGATCAAATACCTCTTTTTGTTTGAGCAGTTGGAATTACCGCATTATTACTTTTATTATCTCTTCCAGTATTAGCAGGAGCTATTACTATATTATTAACAGATCGAAATTTAAATACTTCATTTTTTGATCC---------------------------------------------
>GBMTG4885-16|Eogystia hippophaecolus|COI-5P|NC 023936
AGCTCATGCATTTATTATAATTTTTTTTATAGTAATACCAATTATAATTGGGGGATTTGGAAATTGATTAGTTCCATTAATATTAGGAGCCCCCGATATAGCCTTTCCCCGAATAAATAACATAAGATTTTGATTACTTCCCCCATCTCTAGCTTTATTAATTTCTAGGAGTATTGTTGAAAATGGAGCAGGTACAGGTTGAACTGTTTACCCCCCCCTATCTTCCAACATTGCTCATGGGGGAAGATCTGTAGATTTAGCAATTTTCTCTTTACACTTAGCTGGAATTTCCTCAATTTTAGGGGCTATTAATTTTATTACAACAATTATTAATATACGACCTAATAATATATCATTTGATCAAATACCCCTATTTGTTTGAGCTGTTGGTATTACTGCATTATTACTACTATTATCACTACCAGTTTTAGCGGGAGCTATTACCATATTATTAACAGATCGAAACTTAAACACATCGTTCTTTGACCC---------------------------------------------
>GU663065.1 Noctua fimbriata
GCACATGCTTTTATTATAATTTTTTTTATAGTTATACCTATTATAATTGGAGGATTTGGAAATTGACTTGTCCCTCTTATACTAGGAGCCCCAGATATAGCTTTCCCTCGAATAAATAATATAAGTTTTTGACTTCTTCCCCCCTCTTTAACTCTTTTAATTTCAAGAAGAATTGTAGAGAATGGAGCAGGAACAGGATGAACAGTATATCCCCCACTTTCATCTAATATTGCCCATGGAGGAAGATCTGTAGATTTAGCTATTTTTTCTCTTCATTTAGCTGGTATTTCTTCTATTTTAGGAGCTATTAATTTTATTACCACAATTATTAATATACGATTAAATAGTTTATCTTTTGATCAAATACCATTATTTATTTGAGCTGTAGGAATTACAGCATTTTTATTATTATTATCTTTACCTGTTTTAGCTGGAGCTATTACTATACTTTTAACTGATCGAAATTTAAATACATCTTTTTTCGATCCT---------------------------------------------
>GWOR4165-09|Cossus cossus|COI-5P|KX070766
AGCTCATGCATTTATTATAATTTTTTTTATAGTAATACCTATTATAATTGGAGGATTTGGAAATTGATTAGTTCCTTTAATATTAGGAGCTCCTGATATAGCCTTCCCTCGAATAAATAATATAAGATTCTGGTTACTCCCCCCATCTCTAGCTCTTTTAATTTCCAGAAGTATTGTCGAAAATGGAGCTGGAACAGGATGAACTGTTTATCCCCCATTATCATCAAATATCGCTCACGGAGGAAGTTCAGTTGATTTAGCAATTTTTTCACTTCACTTAGCTGGTATCTCCTCAATTTTAGGGGCAATTAATTTTATTACAACCATTATTAATATACGACCCAACAACATATCATTTGATCAAATACCTTTATTTGTATGGGCCGTAGGAATCACCGCACTATTATTATTACTTTCTCTACCAGTTTTAGCTGGAGCAATTACTATGCTATTAACAGATCGAAATTTAAATACATCATTTTTCGACCC---------------------------------------------
>GWORL447-09|Cossus cossus|COI-5P|HM376793
AGCTCATGCATTTATTATAATTTTTTTTATAGTAATACCTATTATAATTGGAGGATTTGGAAATTGATTAGTTCCTTTAATATTAGGAGCTCCTGATATAGCCTTCCCTCGAATAAATAATATAAGATTCTGATTACTTCCCCCATCTCTAGCTCTTTTAATTTCCAGAAGTATTGTCGAAAATGGAGCTGGAACAGGATGAACTGTTTATCCTCCATTATCATCAAATATCGCTCATGGAGGAAGTTCAGTTGATTTAGCAATTTTTTCACTTCACTTAGCTGGTATCTCCTCAATTTTAGGGGCGATTAATTTTATTACAACCATCATTAATATACGACCCAACAACATATCATTTGATCAAATACCTTTATTTGTATGGGCCGTAGGAATCACTGCACTATTATTATTACTTTCTCTACCAGTTTTAGCTGGGGCAATTACTATGTTATTAACAGATCGAAATTTAAATACATCATTTTTCGACCC---------------------------------------------
>GWORZ171-10|Cossus cossus|COI-5P|HM914074
AGCTCATGCATTTATTATAATTTTTTTTATAGTAATACCTATTATAATTGGAGGATTTGGAAATTGATTAGTTCCTTTAATATTAGGAGCTCCTGATATAGCCTTCCCTCGAATAAATAATATAAGATTCTGATTACTCCCCCCATCTCTAGCTCTTTTAATTTCCAGAAGTATTGTCGAAAATGGAGCTGGAACAGGATGAACTGTTTATCCTCCATTATCATCAAATATCGCTCATGGAGGAAGTTCAGTTGATTTAGCAATTTTTTCACTTCACTTAGCTGGTATCTCCTCAATTTTAGGGGCAATTAATTTTATTACAACCATTATTAATATACGACCCAACAACATATCATTTGATCAAATACCTTTATTTGTATGGGCTGTAGGAATCACTGCACTATTATTATTACTTTCTCTACCAGTTTTAGCTGGGGCAATTACTATGCTATTAACAGATCGAAATTTAAATACATCATTTTTCGACCC---------------------------------------------
>GWORZ172-10|Parahypopta caestrum|COI-5P|HM914075
AGCTCATGCTTTTATTATAATTTTTTTCATAGTAATACCTATTATAATTGGAGGATTTGGTAATTGATTAGTACCATTAATATTAGGAGCTCCTGATATAGCCTTCCCACGAATAAATAATATAAGATTTTGATTACTTCCACCTTCATTAACTTTACTAATTTCTAGGAGTATTGTCGAAAATGGAGCAGGTACAGGATGAACAGTTTATCCCCCCTTATCTTCCAATATTGCTCATGGAGGAAGATCAGTTGATTTAGCAATTTTTTCCCTCCACCTAGCAGGAATTTCATCAATTTTAGGAGCTATCAATTTTATTACAACTATTATTAACATACGACCTCATAACATATCATTTGATCAAATACCTTTATTTGTATGGGCAGTTGGAATTACTGCCTTACTCTTACTTCTTTCATTACCAGTATTAGCTGGAGCTATTACCATACTACTAACAGATCGAAATTTAAATACTTCATTTTTTGATCC---------------------------------------------
>GWORZ173-10|Dyspessa ulula|COI-5P|HM914076
AGCTCATGCTTTTATTATAATTTTTTTTATAGTAATACCTATCATAATTGGAGGGTTTGGTAATTGATTAGTACCATTAATATTAGGAGCTCCTGATATGGCTTTCCCACGAATAAATAATATAAGATTTTGACTACTCCCCCCCTCTTTAACCCTATTAATTTCTAGAAGTATTGTTGAAAATGGAGCTGGAACAGGATGAACAGTTTACCCCCCTTTATCCTCTAATATCGCCCATGGAGGAAGTTCAGTTGATCTAGCCATTTTCTCCCTACACTTAGCTGGAATTTCCTCTATCTTAGGAGCAATTAATTTTATTACTACTATCATTAATATACGCCCCTATAATATATCATTTGATCAAATACCCCTTTTTGTTTGAGCAGTTGGAATTACTGCATTATTACTTTTATTATCTCTTCCAGTATTAGCAGGAGCTATTACCATATTATTAACAGATCGAAATTTAAATACTTCATTTTTTGACCC---------------------------------------------
>HM425963.1 Dyspessa ulula voucher TLMF Lep 00490 cytochrome oxidase subunit 1 (COI) gene partial cds mitochondrial-Franta
AGCTCATGCTTTTATTATAATTTTTTTTATAGTAATACCCATCATAATTGGAGGGTTTGGTAATTGATTAGTACCATTAATATTAGGAGCTCCTGATATAGCTTTCCCACGAATAAATAATATAAGATTTTGACTACTTCCCCCCTCTTTAACCCTATTAATTTTTAGAAGTATTGTTGAAAATGGAGCTGGAACAGGATGAACAGTTTACCCCCCTTTATCCTCTAATATCGCTCATGGAGGAAGTTCAGTTGATTTAGCTATTTTCTCTTTACATTTAGCAGGAATTTCCTCTATTTTAGGAGCAATTAATTTTATTACTACTATTATTAATATACGTCCCTATAATATATCATTTGATCAAATACCTCTTTTTGCTTGAGCAGTTGGAATTACCGCATTATTACTTTTATTATCTCTTCCAGTATTAGCAGGAGCTATTACTATATTATTAACAGATCGAAATTTAAATACTTCATTTTTTGACCC---------------------------------------------
>HM870975.1 Cossus cossus voucher MM00354 cytochrome oxidase subunit 1 (COI) gene partial cds mitochondrial-Finlanda
AGCTCATGCATTTATTATAATTTTTTTTATAGTAATACCTATTATAATTGGAGGATTTGGAAATTGATTAGTTCCTTTAATATTAGGAGCTCCTGATATAGCCTTCCCTCGAATAAATAATATAAGATTCTGATTACTTCCTCCATCTCTAGCTCTTTTAATTTCCAGAAGTATTGTCGAAAATGGAGCTGGAACAGGATGAACTGTTTATCCTCCATTATCATCAAATATCGCTCATGGAGGAAGTTCAGTTGATTTAGCAATTTTTTCACTTCACTTAGCTGGTATCTCCTCAATTTTAGGGGCGATTAATTTTATTACAACCATTATTAATATACGACCCAACAACATATCATTTGATCAAATACCTTTATTTGTATGGGCCGTAGGAATCACTGCACTATTATTATTACTTTCTCTACCAGTTTTAGCTGGGGCAATTACTATGCTATTAACAGATCGAAATTTAAATACATCATTTTTCGACCC---------------------------------------------
>HM874919.1 Phragmataecia castaneae voucher MM11006 cytochrome oxidase subunit 1 (COI) gene partial cds mitochondrial-Germania
AGCTCATGCTTTTATTATAATTTTTTTTATAGTTATGCCAATTATAATTGGAGGATTTGGAAATTGATTAGTCCCCTTAATACTAGGAGCCCCAGATATAGCTTTCCCCCGAATAAATAATATAAGATTTTGACTTCTTCCCCCCTCATTAATACTATTAATTAGAAGAAGAATTGTTGAAAATGGTGCTGGAACTGGATGAACTATCTACCCCCCATTATCTGCTAATATTGCTCATGGCGGAAGCTCCGTAGATTTAGCAATTTTTTCCCTTCATTTAGCAGGAATTTCATCTATTTTAGGAGCTATTAACTTTATTACAACTATTATTAACATACGACCTAATAAAATATCATTCGACCAAATACCTTTATTTGTATGAGCTGTTGGAATTACAGCCCTTCTTTTACTCCTTTCATTACCTGTCTTAGCCGGAGCTATCACTATATTATTAACAGACCGAAATCTTAATACTTCATTTTTTGATCC---------------------------------------------
>HM914075.1 Parahypopta caestrum voucher BC ZSM Lep 30813 cytochrome oxidase subunit 1 (COI) gene partial cds mitochondrial-Italia
AGCTCATGCTTTTATTATAATTTTTTTCATAGTAATACCTATTATAATTGGAGGATTTGGTAATTGATTAGTACCATTAATATTAGGAGCTCCTGATATAGCCTTCCCACGAATAAATAATATAAGATTTTGATTACTTCCACCTTCATTAACTTTACTAATTTCTAGGAGTATTGTCGAAAATGGAGCAGGTACAGGATGAACAGTTTATCCCCCCTTATCTTCCAATATTGCTCATGGAGGAAGATCAGTTGATTTAGCAATTTTTTCCCTCCACCTAGCAGGAATTTCATCAATTTTAGGAGCTATCAATTTTATTACAACTATTATTAACATACGACCTCATAACATATCATTTGATCAAATACCTTTATTTGTATGGGCAGTTGGAATTACTGCCTTACTCTTACTTCTTTCATTACCAGTATTAGCTGGAGCTATTACCATACTACTAACAGATCGAAATTTAAATACTTCATTTTTTGATCC---------------------------------------------
>HQ955163.1 Zeuzera pyrina voucher BC ZSM Lep 24889 cytochrome oxidase subunit 1 (COI) gene partial cds mitochondrial- Germania
AGCTCATGCTTTCATTATAATTTTTTTCATAGTAATACCAATTATAATTGGAGGATTTGGAAATTGACTAGTACCTTTAATACTTGGAGCCCCTGATATAGCTTTTCCACGAATAAATAATATAAGATTTTGATTACTACCCCCATCATTAACTTTATTAATTTCAAGAAGAATTGTAGAAAATGGAGCTGGGACTGGATGAACTGTATACCCCCCTTTATCATCTAATATTGCCCATAGAGGAAGTTCTGTTGACTTAGCAATTTTCTCTCTCCACTTAGCTGGTATTTCTTCTATTTTAGGAGCAATTAATTTTATTACCACAATTATTAATATACGTCCTAATAATATAATATTTGATCAAATACCTTTATTTGTCTGAGCTGTAGGTATTACAGCACTACTTTTACTTCTCTCCCTTCCTGTTTTAGCCGGAGCTATTACTATACTTTTAACAGATCGAAATCTAAATACATCTTTTTTTGACCC---------------------------------------------
>HQ968493.1 Phragmataecia castaneae voucher TLMF Lep 01131 cytochrome oxidase subunit 1 (COI) gene partial cds mitochondrial-Leichtenstein
AGCTCATGCTTTTATTATAATTTTTTTTATAGTTATGCCAATTATAATTGGAGGATTTGGAAATTGATTAGTCCCCCTAATACTAGGAGCCCCAGATATAGCTTTCCCCCGAATAAATAATATAAGATTTTGACTTCTTCCCCCCTCATTAATACTATTAATTAGAAGAAGAATTGTTGAAAATGGTGCTGGAACTGGATGAACTGTCTACCCCCCATTATCTGCTAATATTGCTCATGGCGGAAGCTCCGTAGATTTAGCAATTTTTTCCCTTCATTTAGCAGGAATTTCATCTATTTTAGGAGCTATTAACTTTATTACAACTATTATTAACATACGACCTAATAAAATATCATTCGACCAAATACCTTTATTTGTATGAGCTGTTGGAATTACAGCCCTTCTTTTACTCCTTTCATTACCTGTCTTAGCCGGAGCTATCACTATATTATTAACAGACCGAAATCTTAATACTTCATTTTTTGATCC---------------------------------------------
>JF854515.1 Zeuzera pyrina voucher MM19178 cytochrome oxidase subunit 1 (COI) gene partial cds mitochondrial- Ungaria
AGCTCATGCTTTCATTATAATTTTTTTCATAGTAATACCAATTATAATTGGAGGATTTGGAAATTGACTAGTACCTTTAATACTTGGAGCCCCTGATATAGCTTTTCCACGAATAAATAATATAAGATTTTGATTACTACCCCCATCATTAACTTTATTAATTTCAAGAAGAATTGTAGAAAATGGAGCTGGGACTGGATGAACTGTATACCCCCCTTTATCATCTAATATTGCCCATAGAGGAAGTTCTGTTGACTTAGCAATTTTCTCTCTCCACTTAGCTGGTATTTCTTCTATTTTAGGAGCAATTAATTTTATTACCACAATTATTAATATACGTCCTAATAATATAATATTTGATCAAATACCTTTATTTGTCTGAGCTGTAGGTATTACAGCACTACTTTTACTTCTCTCCCTTCCTGTTTTAGCCGGAGCTATTACTATACTTTTAACAGATCGAAATCTAAATACATCTTTTTTTGACCC---------------------------------------------
>JN307401.1 Dyspessa ulula voucher TLMF Lep 04385 cytochrome oxidase subunit 1 (COI) gene partial cds mitochondrial-Grecia
AGCCCATGCATTTATTATAATTTTCTTTATAGTAATACCTATTATAATTGGGGGATTTGGTAATTGATTAGTGCCATTAATATTAGGAGCCCCCGATATAGCTTTCCCACGAATAAATAATATAAGATTCTGATTACTCCCCCCCTCTTTGACTCTATTAATTTCCAGAAGTATTGTTGAAAATGGAGCTGGAACAGGATGAACAGTTTATCCCCCTTTATCCTCTAATATTGCCCATGGAGGAAGATCAGTTGATCTAGCTATTTTCTCCTTACATTTAGCGGGAATTTCTTCTATTTTAGGGGCCATTAATTTTATCACAACTATTATTAATATACGTCCCCATAACATATCATTTGATCAAATACCTCTTTTTGTTTGAGCAGTTGGAATTACAGCATTATTACTTTTACTTTCTCTTCCAGTACTAGCAGGAGCTATTACTATATTATTAACTGACCGAAATCTAAATACCTCATTTTTTGACCC---------------------------------------------
>KC860946.1 Catopta griseotincta voucher 10344-300711-CH cytochrome oxidase subunit 1 (COI) gene partial cds mitochondrial
AGCCCATGCTTTTATTATAATCTTCTTTATAGTAATACCAATTATAATTGGGGGATTTGGTAATTGATTAGTTCCTTTAATACTAGGAGCTCCTGATATAGCTTTTCCCCGAATAAATAACATAAGATTTTGACTTTTACCCCCCTCCCTAACCCTTTTAATTTCAAGAAGAATTGTTGAAAATGGGGCTGGAACTGGGTGAACTGTTTACCCCCCTCTTTCCTCCAATATAGCTCATGGAGGGGGATCAGTTGATTTAGCTATTTTTTCCCTTCACTTAGCTGGAATTTCATCTATTTTAGGGGCAGTCAATTTTATCACCACAATTATTAATATACGACCTAGTAATATATCACTTGACCAAATACCATTATTTGTTTGAGCTGTGGGAATTACAGCTCTACTCCTCCTTCTATCTCTCCCTGTACTAGCTGGAGCTATTACCATATTGTTAACTGACCGAAACTTAAATACATCTTTTTTTGACCC---------------------------------------------
>KX040355.1 Dyspessa ulula voucher BC ZSM Lep 51431 cytochrome oxidase subunit 1 (COI) gene partial cds mitochondrial-Germania
AGCTCATGCATTTATTATAATTTTTTTTATAGTAATACCTATTATAATTGGAGGATTTGGTAATTGATTAGTCCCATTAATATTAGGAGCTCCCGATATAGCTTTCCCACGAATAAATAATATAAGGTTTTGACTTCTCCCCCCCTCTTTAACCCTATTAATCTCTAGAAGTATCGTTGAAAATGGAGCTGGAACAGGATGAACAGTTTACCCCCCTTTATCCTCTAATATTGCTCACGGGGGAAGTTCAGTCGATTTAGCTATTTTTTCATTACATTTAGCTGGAATTTCCTCCATTTTAGGGGCTATTAATTTTATTACAACTATTATTAATATACGCCCCTATAACATATCATTTGATCAAATACCCCTCTTTGTCTGAGCAGTTGGAATTACTGCACTATTACTCCTACTTTCCCTTCCAGTATTAGCGGGAGCTATTACTATATTACTAACAGATCGAAATTTAAATACCTCATTTTTTGACCC---------------------------------------------
>KX043062.1 Zeuzera pyrina voucher UKLB38C06 cytochrome oxidase subunit 1 (COI) gene partial cds mitochondrial - Marea Britanie
AGCTCATGCTTTCATTATAATTTTTTTCATAGTAATACCAATTATAATTGGAGGATTTGGAAATTGACTAGTACCTTTAATACTTGGAGCCCCTGATATAGCTTTTCCACGAATAAATAATATAAGATTTTGATTACTACCCCCATCATTAACTTTATTAATTTCAAGAAGAATTGTAGAAAATGGAGCTGGGACTGGATGAACTGTATACCCCCCTTTATCATCTAATATTGCCCATAGAGGAAGTTCTGTTGACTTAGCAATTTTCTCTCTCCACTTAGCTGGTATTTCTTCTATTTTAGGAGCAATTAATTTTATTACCACAATTATTAATATACGTCCTAATAATATAATATTTGATCAAATACCTTTATTTGTCTGAGCTGTAGGTATTACAGCACTACTTTTACTTCTCTCCCTTCCTGTTTTAGCCGGAGCTATTACTATACTTTTAACAGATCGAAATCTAAATACATCTTTTTTTGACCC---------------------------------------------
>KX043172.1 Phragmataecia castaneae voucher UKLB4B01 cytochrome oxidase subunit 1 (COI) gene partial cds mitochondrial-Italia
AGCTCATGCTTTTATTATAATTTTTTTTATAGTTATGCCAATTATAATTGGAGGATTTGGAAATTGATTAGTCCCCCTAATACTAGGAGCCCCAGATATAGCTTTCCCCCGAATAAATAATATAAGATTTTGACTTCTTCCCCCCTCATTAATACTATTAATTAGAAGAAGAATTGTTGAAAATGGTGCTGGAACTGGATGAACTGTCTACCCCCCATTATCTGCTAATATTGCTCATGGCGGAAGCTCCGTAGATTTAGCAATTTTTTCCCTTCATTTAGCAGGAATTTCATCTATTTTAGGAGCTATTAACTTTATTACAACTATTATTAACATACGACCTAATAAAATATCATTCGACCAAATACCTTTATTTGTATGAGCTGTTGGAATTACAGCCCTTCTTTTACTCCTTTCATTACCTGTCTTAGCCGGAGCTATCACTATATTATTAACAGACCGAAATCTTAATACTTCATTTTTTGATCC---------------------------------------------
>KX046819.1 Dyspessa ulula voucher KLM Lep 00335 cytochrome oxidase subunit 1 (COI) gene partial cds mitochondrial-Romania
AGCTCATGCATTTATTATAATTTTTTTTATAGTAATACCTATTATAATTGGAGGATTTGGTAATTGATTAGTCCCATTAATATTAGGAGCTCCCGATATAGCTTTCCCACGAATAAATAATATAAGGTTTTGACTTCTCCCCCCCTCTTTAACCCTATTAATCTCTAGAAGTATCGTTGAAAATGGAGCTGGAACAGGATGAACAGTTTACCCCCCTTTATCCTCTAATATTGCTCATGGGGGAAGTTCAGTCGATTTAGCTATTTTTTCATTACATTTAGCTGGAATTTCCTCCATTTTAGGGGCTATTAATTTTATTACAACTATTATTAATATACGCCCCTATAATATATCATTTGATCAAATACCTCTCTTTGTCTGAGCAGTTGGAATTACTGCACTATTACTCCTACTCTCCCTTCCAGTATTAGCGGGAGCTATTACTATATTACTAACAGATCGAAATTTAAATACCTCATTTTTTGACCC---------------------------------------------
>KX047718.1 Zeuzera pyrina voucher NHMO-07055 cytochrome oxidase subunit 1 (COI) gene partial cds mitochondrial - Norvegia
AGCTCATGCTTTCATTATAATTTTTTTCATAGTAATACCAATTATAATTGGAGGATTTGGAAATTGACTAGTACCTTTAATACTTGGAGCCCCTGATATAGCTTTTCCACGAATAAATAATATAAGATTTTGATTACTACCCCCATCATTAACTTTATTAATTTCAAGAAGAATTGTAGAAAATGGAGCTGGGACTGGATGAACTGTATACCCCCCTTTATCATCTAATATTGCCCATAGAGGAAGTTCTGTTGACTTAGCAATTTTCTCTCTCCACTTAGCTGGTATTTCTTCTATTTTAGGAGCAATTAATTTTATTACCACAATTATTAATATACGTCCTAATAATATAATATTTGATCAAATACCTTTATTTGTCTGAGCTGTAGGTATTACAGCACTACTTTTACTTCTCTCCCTTCCTGTTTTAGCCGGAGCTATTACTATACTTTTAACAGATCGAAATCTAAATACATCTTTTTTTGACCC---------------------------------------------
>KX071724.1 Phragmataecia castaneae voucher BC ZSM Lep 21429 cytochrome oxidase subunit 1 (COI) gene partial cds mitochondrial-Finlanda
AGCTCATGCTTTTATTATAATTTTTTTTATAGTTATGCCAATTATAATTGGAGGATTTGGAAATTGATTAGTCCCCCTAATACTAGGAGCCCCAGATATAGCTTTCCCCCGAATAAATAATATAAGATTTTGACTTCTTCCCCCCTCATTAATACTATTAATTAGAAGAAGAATTGTTGAAAATGGTGCTGGAACTGGATGAACTGTCTACCCCCCATTATCTGCTAATATTGCTCATGGCGGAAGCTCCGTAGATTTAGCAATTTTTTCCCTTCATTTAGCAGGAATTTCATCTATTTTAGGAGCTATTAACTTTATTACAACTATTATTAACATACGACCTAATAAAATATCATTCGACCAAATACCTTTATTTGTATGAGCTGTTGGAATTACAGCCCTTCTTTTACTCCTTTCATTACCTGTCTTAGCCGGAGCTATCACTATATTATTAACAGACCGAAATCTTAATACTTCATTTTTTGATCC---------------------------------------------
>LEATD168-13|Cossus cossus|COI-5P
AGCTCATGCATTTATTATAATTTTTTTTATAGTAATACCTATTATAATTGGGGGATTTGGAAATTGATTAGTTCCTTTAATGTTAGGGGCCCCTGATATAGCCTTCCCTCGAATAAATAATATAAGATTCTGATTACTCCCCCCATCTTTAGCTCTTCTAATTTCCAGAAGTATTGTCGAAAATGGGGCTGGAACAGGATGAACTGTTTATCCTCCACTATCATCAAATATCGCTCATGGGGGAAGTTCAGTTGATTTAGCAATTTTTTCACTTCACTTAGCTGGTATCTCCTCAATTTTAGGGGCAATTAATTTTATTACAACCATTATCAATATACGGCCCAACAACATATCATTTGATCAAATACCTTTATTTGTGTGGGCCGTAGGAATCACTGCACTATTATTATTACTTTCTCTGCCAGTTTTAGCTGGAGCAATTACCATGCTATTAACAGATCGAAATTTAAATACATCATTTTTCGACCC---------------------------------------------
>LEATD248-13|Cossus cossus|COI-5P
AGCTCATGCATTTATTATAATTTTTTTTATAGTAATACCTATTATAATTGGGGGATTTGGAAATTGATTAGTTCCTTTAATGTTAGGGGCCCCTGATATAGCCTTCCCTCGAATAAATAATATAAGATTCTGATTACTCCCCCCATCTTTAGCTCTTCTAATTTCCAGAAGTATTGTCGAAAATGGGGCTGGAACAGGATGAACTGTTTATCCTCCACTATCATCAAATATCGCTCATGGGGGAAGTTCAGTTGATTTAGCAATTTTTTCACTTCACTTAGCTGGTATCTCCTCAATTTTAGGGGCAATTAATTTTATTACAACCATTATCAATATACGGCCCAACAACATATCATTTGATCAAATACCTTTATTTGTGTGGGCCGTAGGAATCACTGCACTATTATTATTACTTTCTCTGCCAGTTTTAGCTGGAGCAATTACTATGCTATTAACAGATCGAAATTTAAATACATCATTTTTCGACCC---------------------------------------------
>LEATH739-14|Dyspessa ulula|COI-5P
AGCTCATGCTTTTATTATAATTTTTTTCATAGTAATACCCATCATAATTGGAGGATTTGGTAATTGATTAGTACCATTAATATTAGGAGCTCCTGATATAGCTTTTCCACGAATAAATAATATAAGATTTTGACTACTTCCCCCCTCTTTAACCCTGTTAATTTCTAGAAGTATTGTTGAAAATGGAGCTGGAACAGGATGAACAGTTTATCCTCCCTTATCCTCTAATATTGCTCATGGAGGAAGTTCAGTTGATCTGGCTATTTTCTCTTTACATTTAGCAGGAATTTCCTCTATTTTAAGAGCAATTAATTTTATTACTACTATCATTAATATGCGTCCCCATAGTATATCATTTGATCAAATACCTCTTTTTGTTTGAGCAGTTGGAATTACCGCATTATTACTTTTATTATCTCTTCCAGTATTAGCAGGAGCTATTACTATATTATTAACAGATCGAAATTTAAATACTTCATTTTTTGATCC---------------------------------------------
>LEATJ785-15|Dyspessa ulula|COI-5P
AGCTCATGCTTTTATTATAATTTTTTTCATAGTAATACCCATCATAATTGGAGGATTTGGTAATTGATTAGTACCATTAATATTAGGAGCTCCTGATATAGCTTTTCCACGAATAAATAATATAAGATTTTGACTACTTCCCCCCTCTTTAACCCTGTTAATTTCTAGAAGTATTGTTGAAAATGGAGCTGGAACAGGATGAACAGTTTATCCTCCCTTATCCTCTAATATTGCTCATGGAGGAAGTTCAGTTGATCTGGCTATTTTCTCTTTACATTTAGCAGGAATTTCCTCTATTTTAGGAGCAATTAATTTTATTACTACTATCATTAATATGCGTCCCCATAGTATATCATTTGATCAAATACCTCTTTTTGTTTGAGCAGTTGGAATTACCGCATTATTACTTTTATTATCTCTTCCAGTATTAGCAGGAGCTATTACTATATTATTAACAGATCGAAATTTAAATACTTCATTTTTTGATCC---------------------------------------------
>LEFIA1067-10|Cossus cossus|COI-5P|GU828604
AGCTCATGCATTTATTATAATTTTTTTTATAGTAATACCTATTATAATTGGAGGATTTGGAAATTGATTAGTTCCTTTAATATTAGGAGCTCCTGATATAGCCTTCCCTCGAATAAATAATATAAGATTCTGATTACTTCCCCCATCTCTAGCTCTTTTAATTTCCAGAAGTATTGTCGAAAATGGAGCTGGAACAGGATGAACTGTTTATCCTCCATTATCATCAAATATCGCTCACGGGGGAAGTTCAGTTGATTTAGCAATTTTTTCACTTCACTTAGCTGGTATCTCCTCAATTTTAGGAGCGATTAATTTTATTACAACCATTATTAATATACGACCCAACAACATATCATTTGATCAAATACCTTTATTTGTATGGGCCGTAGGAATCACTGCACTATTATTATTACTTTCTCTACCAGTTTTAGCTGGGGCAATTACTATGCTATTAACAGATCGAAATTTAAATACATCATTTTTCGACCC---------------------------------------------
>LEFIA1105-10|Dyspessa ulula|COI-5P|GU828597
AGCCCATGCCTTTATTATAATTTTTTTTATAGTAATACCTATTATAATTGGAGGATTTGGTAATTGATTAGTACCTCTAATATTAGGAGCCCCTGATATAGCTTTCCCGCGAATAAATAATATAAGTTTTTGATTACTCCCCCCTTCTTTAACCCTTTTAATCTCTAGAAGCATTGTTGAAAATGGAGCCGGAACAGGTTGAACAGTCTATCCCCCCCTATCTTCAAATATTGCTCATAGAGGTAGATCAGTTGATTTAGCCATTTTTTCCTTACATTTAGCTGGAATTTCCTCAATCTTAGGAGCCATTAATTTTATTACTACTATTATTAACATACGACCTTATAACATATCTCTTGATCAAATACCTCTTTTTGTTTGAGCCGTTGGAATTACTGCTTTATTACTATTATTATCTCTCCCAGTATTAGCAGGAGCTATTACTATATTATTAACAGACCGAAATTTAAATACTTCATTTTTTGACCC---------------------------------------------
>LEFIB066-10|Cossus cossus|COI-5P|HM870975
AGCTCATGCATTTATTATAATTTTTTTTATAGTAATACCTATTATAATTGGAGGATTTGGAAATTGATTAGTTCCTTTAATATTAGGAGCTCCTGATATAGCCTTCCCTCGAATAAATAATATAAGATTCTGATTACTTCCTCCATCTCTAGCTCTTTTAATTTCCAGAAGTATTGTCGAAAATGGAGCTGGAACAGGATGAACTGTTTATCCTCCATTATCATCAAATATCGCTCATGGAGGAAGTTCAGTTGATTTAGCAATTTTTTCACTTCACTTAGCTGGTATCTCCTCAATTTTAGGGGCGATTAATTTTATTACAACCATTATTAATATACGACCCAACAACATATCATTTGATCAAATACCTTTATTTGTATGGGCCGTAGGAATCACTGCACTATTATTATTACTTTCTCTACCAGTTTTAGCTGGGGCAATTACTATGCTATTAACAGATCGAAATTTAAATACATCATTTTTCGACCC---------------------------------------------
>LEFID742-10|Cossus cossus|COI-5P|HM873499
AGCTCATGCATTTATTATAATTTTTTTTATAGTAATACCTATTATAATTGGAGGATTTGGAAATTGATTAGTTCCTTTAATATTAGGAGCTCCTGATATAGCCTTCCCTCGAATAAATAATATAAGATTCTGATTACTTCCTCCATCTCTAGCTCTTTTAATTTCTAGAAGTATTGTCGAAAATGGAGCTGGAACAGGATGAACTGTTTATCCTCCATTATCATCAAATATCGCTCATGGAGGAAGTTCAGTTGATTTAGCAATTTTTTCACTTCACTTAGCTGGTATCTCCTCAATTTTAGGGGCGATTAATTTTATTACAACCATTATTAATATACGACCCAACAACATATCATTTGATCAAATACCTTTATTTGTATGGGCCGTAGGAATCACTGCACTATTATTATTACTTTCTCTACCAGTTTTAGCTGGGGCAATTACTATGCTATTAACAGATCGAAATTTAAATACATCATTTTTCGACCC---------------------------------------------
>LEFIF227-10|Acossus terebra|COI-5P|HM874920
AGCTCATGCCTTTATCATAATTTTTTTTATAGTAATACCAATTATAATTGGAGGATTTGGAAATTGATTAGTACCATTAATATTAGGAGCCCCTGATATAGCTTTCCCCCGAATAAACAATATAAGATTTTGATTATTACCCCCATCCTTAACCCTTTTAATTTCTAGGAGTATTGTTGAAAATGGAGCTGGCACAGGATGAACTGTTTACCCCCCTTTATCATCTAATATTGCCCATGGAGGAGGATCAGTTGACTTAGCAATTTTTTCTTTACATTTAGCTGGTATTTCATCAATTTTAGGAGCTATTAATTTTATTACAACAATTATTAATATACGACCTAATAATATATCATTTGATCAAATACCTTTATTTGTTTGAGCTGTTGGAATTACCGCCTTACTTCTTCTTCTTTCCCTGCCAGTTTTAGCTGGTGCAATTACCATATTATTAACAGATCGAAATTTAAATACATCATTTTTTGACCC---------------------------------------------
>LEFIJ14982-20|Meharia|COI-5P
AGCACATGCCTTTATTATAATTTTCTTTATAGTTATACCTATTATAATTGGAGGATTTGGAAACTGATTAATTCCTTTAATATTAGGTGCCCCAGATATAGCTTTCCCTCGTATAAATAATATAAGATTTTGATTATTACCCCCATCTTTAATATTACTAATTTCTAGAAGAATTATTGAAAATGGAGCTGGAACTGGATGAACAGTTTATCCCCCCCTTTCATCAAATATTACCCATAGTGGTAGATCAGTTGATTTAGCAATTTTCTCCCTTCATTTAGCAGGAATTTCTTCTATTTTAGGAGCAATTAATTTTATCACAACAATTATTAATATACGTCCTCATAATATATCTTTTGATCAGATACCATTATTTGTATGAGCAGTCGGTATTACAGCTCTTTTACTATTATTATCTTTACCCGTTTTAGCTGGAGCAATTACTATACTTTTAACTGACCGTAATTTAAATACTTCATTTTTTGACCC---------------------------------------------
>LON5690-17|Acossus terebra|COI-5P
AGCTCATGCCTTTATCATAATTTTTTTTATAGTAATACCAATTATAATTGGAGGATTTGGAAATTGATTAGTACCATTAATATTAGGAGCCCCTGATATAGCTTTCCCCCGAATAAACAATATAAGATTTTGATTATTACCCCCATCCTTAACCCTTTTAATTTCTAGGAGTATTGTTGAAAATGGAGCTGGCACAGGATGAACTGTTTACCCCCCTTTATCATCTAATATTGCCCATGGAGGAAGATCAGTTGACTTAGCAATTTTTTCTTTACATTTAGCTGGTATTTCATCAATTTTAGGAGCTATTAATTTTATTACAACAATTATTAATATACGACCTAATAATATATCATTTGATCAAATACCTTTATTTGTTTGAGCTGTTGGAATTACCGCCTTACTTCTTCTTCTTTCCCTGCCAGTTTTAGCTGGTGCAATTACCATACTATTAACAGATCGAAATTTAAATACATCATTTTTTGACCC---------------------------------------------
>LON5692-17|Cossus cossus|COI-5P
AGCTCATGCATTTATTATAATTTTTTTTATAGTAATACCTATTATAATTGGAGGATTTGGAAATTGATTAGTTCCTTTAATATTAGGAGCTCCTGATATAGCCTTCCCTCGAATAAATAATATAAGATTCTGATTACTTCCCCCATCTCTAGCTCTTTTAATTTCCAGAAGTATTGTCGAAAATGGAGCTGGAACAGGATGAACTGTTTATCCTCCATTATCATCAAATATCGCTCATGGAGGAAGTTCAGTTGATTTAGCAATTTTTTCACTTCACTTAGCTGGTATCTCCTCAATTTTAGGGGCGATTAATTTTATTACAACCATCATTAATATACGACCCAACAACATATCATTTGATCAAATACCTTTATTTGTATGGGCCGTAGGAATCACTGCACTATTATTATTACTTTCTCTACCAGTTTTAGCTGGGGCAATTACTATGTTATTAACAGATCGAAATTTAAATACATCATTTTTCGACCC---------------------------------------------
>LON7224-18|Dyspessa ulula|COI-5P
AGCTCATGCTTTTATTATAATTTTTTTTATAGTGATACCCATCATAATTGGAGGATTTGGTAATTGATTAGTACCATTAATATTAGGAGCTCCTGATATAGCTTTTCCACGAATAAATAATATAAGATTTTGACTACTTCCCCCCTCTTTAACCCTGTTAATTTCTAGAAGTATTGTTGAAAATGGAGCTGGAACAGGATGAACAGTTTATCCTCCCTTATCCTCTAATATTGCTCATGGAGGAAGTTCAGTTGATCTGGCTATTTTCTCTTTACATTTAGCAGGAATTTCCTCTATTTTAGGAGCAATTAATTTTATTACCACTATCATTAATATACGTCCCCATAATATATCATTTGATCAAATACCTCTTTTTGTTTGAGCAGTTGGAATTACCGCATTATTACTTTTATTATCTCTTCCAGTATTAGCAGGAGCTATTACTATATTATTAACAGATCGAAATTTAAATACTTCATTTTTTGATCC---------------------------------------------
>MAMOT1708-12|Holcocerus gloriosus|COI-5P|KX860954
AGCACATGCTTTTATTATAATTTTTTTTATAGTAATACCTATTATAATTGGAGGATTTGGAAATTGATTAGTTCCACTAATACTAGGAGCTCCTGACATAGCTTTCCCACGAATAAATAATATAAGATTTTGACTATTGCCCCCCTCATTAACTCTCCTAATTTCTAGAAGTATAGTTGAAAATGGAGCAGGCACAGGATGAACAGTTTATCCCCCCCTATCCTCTAATATTGCCCATGGTGGAAGATCAGTCGACTTAGCTATTTTTTCTCTTCATTTAGCTGGAATTTCATCAATTTTAGGAGCTATTAATTTTATTACAACTATCATTAATATACGACCTTATAATATATCATTTGATCAAATACCTCTATTTGTGTGAGCAGTTGGAATTACCGCTTTATTATTACTTTTATCATTACCAGTGCTAGCTGGAGCTATTACAATACTATTAACAGATCGAAATTTAAATACCTCATTCTTTGATCC---------------------------------------------
>MAMOT1709-12|Holcocerus gloriosus|COI-5P|KX863339
AGCACATGCTTTTATTATAATTTTTTTTATAGTAATACCTATTATAATTGGAGGATTTGGAAATTGATTAGTTCCACTAATACTAGGAGCTCCTGACATAGCTTTCCCACGAATAAATAATATAAGATTTTGACTATTGCCCCCCTCATTAACTCTCCTAATTTCTAGAAGTATAGTTGAAAATGGAGCAGGCACAGGATGAACAGTTTATCCCCCCCTATCCTCTAATATTGCTCATGGTGGAAGATCAGTCGACTTAGCTATTTTTTCTCTTCATTTAGCTGGAATTTCATCAATTTTAGGAGCTATTAATTTTATTACAACTATCATTAATATACGACCTTATAACATATCATTTGATCAAATACCTCTATTTGTGTGAGCAGTTGGAATTACCGCTTTATTATTACTTTTATCATTACCAGTGCTAGCTGGAGCTATTACAATACTATTAACAGATCGAAATTTAAATACCTCATTCTTTGATCC---------------------------------------------
>MAMOT1710-12|Holcocerus gloriosus|COI-5P|KX862572
AGCACATGCTTTTATTATAATTTTTTTTATAGTAATACCTATTATAATTGGAGGATTTGGAAATTGATTAGTTCCACTAATACTAGGAGCTCCTGACATAGCTTTCCCACGAATAAATAATATAAGATTTTGACTATTGCCCCCCTCATTAACTCTCCTAATTTCTAGAAGTATAGTTGAAAATGGAGCAGGCACAGGATGAACAGTTTATCCCCCCCTATCCTCTAATATTGCTCATGGTGGAAGATCAGTCGACTTAGCTATTTTTTCTCTTCATTTAGCTGGAATTTCATCAATTTTAGGAGCTATTAATTTTATTACAACTATCATTAATATACGACCTTATAACATATCATTTGATCAAATACCTCTATTTGTGTGAGCAGTTGGAATTACCGCTTTATTATTACTTTTATCATTACCAGTGCTAGCTGGAGCTATTACAATACTATTAACAGATCGAAATTTAAATACCTCATTCTTTGATCC---------------------------------------------
>MAMOT1711-12|Holcocerus gloriosus|COI-5P|KX861977
AGCACATGCTTTTATTATAATTTTTTTTATAGTAATACCTATTATAATTGGAGGATTTGGAAATTGATTAGTTCCACTAATACTAGGAGCTCCTGACATAGCTTTCCCACGAATAAATAATATAAGATTTTGACTATTGCCCCCCTCATTAACTCTCCTAATTTCTAGAAGTATAGTTGAAAATGGAGCAGGCACAGGATGAACAGTTTATCCCCCCCTATCCTCTAATATTGCCCATGGTGGAAGATCAGTCGACTTAGCTATTTTTTCTCTTCATTTAGCTGGAATTTCATCAATTTTAGGAGCTATTAATTTTATTACAACTATCATTAATATACGACCTTATAATATATCATTTGATCAAATACCTCTATTTGTGTGAGCAGTTGGAATTACCGCTTTATTATTACTTTTATCATTACCAGTGCTAGCTGGAGCTATTACAATACTATTAACAGATCGAAATTTAAATACCTCATTCTTTGATCC---------------------------------------------
>MAMOT1712-12|Holcocerus gloriosus|COI-5P|KX863034
AGCACATGCTTTTATTATAATTTTTTTTATAGTAATACCTATTATAATTGGAGGATTTGGAAATTGATTAGTTCCACTAATACTAGGAGCTCCTGACATAGCTTTCCCACGAATAAATAATATAAGATTTTGACTATTACCCCCCTCATTAACTCTCCTAATTTCTAGAAGTATAGTTGAAAATGGAGCAGGCACAGGATGAACAGTTTATCCCCCCCTATCCTCTAATATTGCTCATGGTGGAAGATCAGTCGACTTAGCTATTTTTTCTCTTCATTTAGCTGGAATTTCATCAATTTTAGGAGCTATTAATTTTATTACAACTATCATTAATATACGACCTTATAACATATCATTTGATCAAATACCTCTATTTGTGTGAGCAGTTGGAATTACCGCTTTATTATTACTTTTATCATTACCAGTGCTAGCTGGAGCTATTACAATACTATTAACAGATCGAAATTTAAATACCTCATTCTTTGATCC---------------------------------------------
>MAMOT1713-12|Holcocerus gloriosus|COI-5P|KX861684
AGCACATGCTTTTATTATAATTTTTTTTATAGTAATACCTATTATAATTGGAGGATTTGGAAATTGATTAGTTCCACTAATACTAGGAGCTCCTGACATAGCTTTCCCACGAATAAATAATATAAGATTTTGACTATTGCCCCCCTCATTAACTCTCCTAATTTCTAGAAGTATAGTTGAAAATGGAGCAGGCACAGGATGAACAGTTTATCCCCCCCTATCCTCTAATATTGCCCATGGTGGAAGATCAGTCGACTTAGCTATTTTTTCTCTTCATTTAGCTGGAATTTCATCAATTTTAGGAGCTATTAATTTTATTACAACTATCATTAATATACGACCTTATAATATATCATTTGATCAAATACCTCTATTTGTGTGAGCAGTTGGAATTACCGCTTTATTATTACTTTTATCATTACCAGTGCTAGCTGGAGCTATTACAATACTATTAACAGATCGAAATTTAAATACCTCATTCTTTGATCC---------------------------------------------
>MF051783.1 Catopta albonubilus isolate SS110702.079 cytochrome oxidase subunit I (COI) gene partial cds mitochondrial
AGCTCATGCTTTTATTATAATTTTTTTTATGGTAATACCAATTATAATCGGAGGATTTGGTAACTGATTAGTCCCCTTAATATTAGGAGCCCCTGATATAGCTTTCCCCCGAATAAATAATATAAGATTTTGACTTTTACCTCCTTCCCTCACCCTTTTAATTTCAAGAAGAATTATTGAAAATGGAGCTGGAACTGGATGAACTGTATATCCCCCCCTCTCCTCTAATATTGCTCATGGGGGGGGATCAGTTGATTTAGCTATTTTTTCTTTACATTTAGCTGGAATTTCATCTATTTTAGGGGCAGTTAATTTTATTACTACAATTATTAACATACGACCCAATAATATATCATTTGATCAAATACCATTATTTGTTTGAGCTGTGGGTATTACAGCTCTTCTTCTTCTCCTCTCTCTTCCTGTCCTAGCTGGAGCCATTACCATACTATTAACTGACCGAAATCTAAACACATCATTCTTTGACCC---------------------------------------------
>MF051788.1 Catopta albonubilus isolate SS110702.087 cytochrome oxidase subunit I (COI) gene partial cds mitochondrial
AGCTCATGCTTTTATTATAATTTTTTTTATGGTAATACCAATTATAATCGGAGGATTTGGTAACTGATTAGTCCCCTTAATATTAGGAGCCCCTGATATAGCTTTCCCCCGAATAAATAATATAAGATTTTGACTTTTACCTCCTTCCCTCACCCTTTTAATTTCAAGAAGAATTATTGAAAATGGAGCTGGAACTGGATGAACTGTATATCCCCCCCTCTCCTCTAATATTGCTCATGGGGGGGGATCAGTTGATTTAGCTATTTTTTCTTTACATTTAGCTGGAATTTCATCTATTTTAGGGGCAGTTAATTTTATTACTACAATTATTAACATACGACCCAATAATATATCATTTGATCAAATACCATTATTTGTTTGAGCTGTGGGTATTACAGCTCTTCTTCTTCTCCTCTCTCTTCCTGTCCTAGCTGGAGCCATTACCATACTATTAACTGACCGAAATCTAAACACATCATTCTTTGACCC---------------------------------------------
>MF052540.1 Catopta albonubilus isolate SS130722.034 cytochrome oxidase subunit I (COI) gene partial cds mitochondrial
AGCTCATGCTTTTATTATAATTTTTTTTATGGTAATACCAATTATAATCGGAGGATTTGGTAACTGATTAGTCCCCTTAATATTAGGAGCCCCTGATATAGCTTTCCCCCGAATAAATAATATAAGATTTTGACTTTTACCTCCTTCCCTCACCCTTTTAATTTCAAGAAGAATTATTGAAAATGGAGCTGGAACTGGATGAACTGTATATCCCCCCCTCTCCTCTAATATTGCTCATGGGGGGGGATCAGTTGATTTAGCTATTTTTTCTTTACATTTAGCTGGAATTTCATCTATTTTAGGGGCAGTTAATTTTATTACTACAATTATTAACATACGACCCAATAATATATCATTTGATCAAATACCATTATTTGTTTGAGCTGTGGGTATTACAGCTCTTCTTCTTCTCCTCTCTCTTCCTGTCCTAGCTGGAGCCATTACCATACTATTAACTGACCGAAATCTAAACACATCATTCTTTGACCC---------------------------------------------
>MF052579.1 Catopta albonubilus isolate SS130722.079 cytochrome oxidase subunit I (COI) gene partial cds mitochondrial
AGCTCATGCTTTTATTATAATTTTTTTTATGGTAATACCAATTATAATCGGAGGATTTGGTAACTGATTAGTCCCCTTAATATTAGGAGCCCCTGATATAGCTTTCCCCCGAATAAATAATATAAGATTTTGACTTTTACCTCCTTCCCTCACCCTTTTAATTTCAAGAAGAATTATTGAAAATGGAGCTGGAACTGGATGAACTGTATATCCCCCCCTCTCCTCTAATATTGCTCATGGGGGGGGATCAGTTGATTTAGCTATTTTTTCTTTACATTTAGCTGGAATTTCATCTATTTTAGGGGCAGTTAATTTTATTACTACAATTATTAACATACGACCCAATAATATATCATTTGATCAAATACCATTATTTGTTTGAGCTGTGGGTATTACAGCTCTTCTTCTTCTCCTCTCTCTTCCTGTCCTAGCTGGAGCCATTACCATACTATTAACTGACCGAAATCTAAACACATCATTCTTTGACCC---------------------------------------------
>MK440669.1 Cossus cossus voucher YC292 cytochrome oxidase subunit I (COI) gene partial cds mitochondrial-Turcia
AGCTCATGCATTTATTATAATTTTTTTTATGGTAATACCTATTATAATTGGAGGATTTGGAAATTGATTAGTTCCTTTAATATTGGGAGCTCCCGATATAGCCTTCCCTCGAATAAATAATATAAGATTCTGATTACTCCCCCCATCTCTAGCTCTTTTAATTTCCAGAAGTATTGTCGAAAATGGAGCTGGGACAGGATGAACTGTTTATCCCCCATTATCATCAAATATCGCTCATGGGGGAAGTTCAGTTGATTTAGCAATTTTTTCACTTCACTTAGCTGGTATCTCCTCAATTTTAGGGGCAATTAATTTTATTACAACCATTATTAATATACGACCCAACAACATATCATTTGATCAAATACCTTTATTTGTATGGGCCGTAGGAATCACTGCACTATTATTATTACTTTCCCTACCAGTTTTAGCTGGGGCAATTACTATACTATTAACAGATCGAAATTTAAATACATCATTTTTCGACCC---------------------------------------------
>MW170379.1 Dyspessa salicicola voucher YC011 cytochrome c oxidase subunit I (COX1) gene partial cds mitochondrial-Kazakhstan
AGCTCATGCTTTTATTATAATTTTTTTCATAGTGATGCCTATTATAATTGGAGGATTCGGTAATTGATTAGTGCCATTAATATTAGGAGCCCCCGATATAGCTTTCCCACGAATAAATAATATAAGATTTTGACTACTTCCCCCCTCATTAACTCTTCTAATTTCTAGGAGTATTGTCGAAAATGGAGCTGGAACAGGATGAACAGTTTACCCCCCTTTATCCTCTAATATTGCTCATGGAGGTAGATCGGTAGATCTAGCTATTTTCTCTTTACACTTAGCAGGAATTTCTTCAATTTTAGGAGCTATTAACTTTATCACTACTATTATTAATATACGTCCCTATAATATATCTTTTGATCAAATACCTCTTTTTGTCTGAGCAGTAGGAATTACTGCCCTATTATTATTACTATCCCTTCCAGTATTAGCAGGAGCTATTACTATATTATTAACAGATCGAAATTTAAATACTTCATTTTTTGATCC---------------------------------------------
>MZ686792.1 Dyspessa ulula voucher NAFUPYR:002896 cytochrome c oxidase subunit I (COX1) gene partial cds mitochondrial-China
AGCCCATGCATTTATTATAATTTTCTTTATAGTAATACCTATTATAATTGGGGGATTTGGTAATTGATTAGTGCCATTAATATTAGGAGCCCCCGATATAGCTTTCCCACGAATAAATAATATAAGATTCTGATTACTCCCCCCCTCTTTGACTCTATTAATTTCCAGAAGTATTGTTGAAAATGGAGCTGGAACAGGATGAACAGTTTATCCCCCTTTATCCTCTAATATTGCCCATGGAGGAAGATCAGTTGATCTAGCTATTTTCTCCTTACATTTAGCGGGAATTTCTTCTATTTTAGGGGCCATTAATTTTATCACAACTATTATTAATATACGTCCCCATAACATATCATTTGATCAAATACCTCTTTTTGTTTGAGCAGTTGGAATTACAGCATTATTACTTTTACTTTCTCTTCCAGTACTAGCAGGAGCTATTACTATATTATTAACTGACCGAAATCTAAATACCTCATTTTTTGACCC---------------------------------------------
>ODOPE724-11|Cossus cossus|COI-5P|KX040920
AGCTCATGCATTTATTATAATTTTTTTTATAGTAATACCTATTATAATTGGGGGATTTGGAAATTGATTAGTTCCTTTAATGTTAGGGGCCCCTGATATAGCCTTCCCTCGAATAAATAATATAAGATTCTGATTACTCCCCCCATCTTTAGCTCTTCTAATTTCCAGAAGTATTGTCGAAAATGGGGCTGGAACAGGATGAACTGTTTATCCTCCACTATCATCAAATATCGCTCATGGGGGAAGTTCAGTTGATTTAGCAATTTTTTCACTTCACTTAGCTGGTATCTCCTCAATTTTAGGGGCAATTAATTTTATTACAACCATTATCAATATACGGCCCAACAACATATCATTTGATCAAATACCTTTATTTGTGTGGGCCGTAGGAATCACTGCACTATTATTATTACTTTCTCTGCCAGTTTTAGCTGGAGCAATTACTATGCTATTAACAGATCGAAATTTAAATACATCATTTTTCGACCC---------------------------------------------
>ODOPE725-11|Cossus cossus|COI-5P|KX040085
AGCTCATGCATTTATTATAATTTTTTTTATAGTAATACCTATTATAATTGGAGGATTTGGAAATTGATTAGTTCCTTTAATATTAGGAGCTCCTGATATAGCCTTCCCTCGAATAAATAATATAAGATTCTGATTACTCCCCCCATCTCTAGCTCTTTTAATTTCCAGAAGTATTGTCGAAAATGGAGCTGGAACAGGATGAACTGTTTATCCCCCATTATCATCAAATATCGCTCACGGAGGGAGTTCAGTTGATTTAGCAATTTTTTCACTTCACTTAGCTGGTATCTCCTCAATTTTAGGGGCAATTAATTTTATTACAACCATTATTAATATACGACCCAACAACATATCATTTGATCAAATACCTTTATTTGTATGGGCCGTAGGAATCACCGCACTATTATTATTACTTTCTCTACCAGTTTTAGCTGGAGCAATTACTATGCTATTAACAGATCGAAATTTAAATACATCATTTTTCGACCC---------------------------------------------
>PHLAA450-09|Dyspessa ulula|COI-5P|HM425963
AGCTCATGCTTTTATTATAATTTTTTTTATAGTAATACCCATCATAATTGGAGGGTTTGGTAATTGATTAGTACCATTAATATTAGGAGCTCCTGATATAGCTTTCCCACGAATAAATAATATAAGATTTTGACTACTTCCCCCCTCTTTAACCCTATTAATTTTTAGAAGTATTGTTGAAAATGGAGCTGGAACAGGATGAACAGTTTACCCCCCTTTATCCTCTAATATCGCTCATGGAGGAAGTTCAGTTGATTTAGCTATTTTCTCTTTACATTTAGCAGGAATTTCCTCTATTTTAGGAGCAATTAATTTTATTACTACTATTATTAATATACGTCCCTATAATATATCATTTGATCAAATACCTCTTTTTGCTTGAGCAGTTGGAATTACCGCATTATTACTTTTATTATCTCTTCCAGTATTAGCAGGAGCTATTACTATATTATTAACAGATCGAAATTTAAATACTTCATTTTTTGACCC---------------------------------------------
>PHLAC470-10|Cossus cossus|COI-5P|JF860045
AGCTCATGCATTTATTATAATTTTTTTTATAGTAATACCTATTATAATTGGGGGATTTGGAAATTGATTAGTTCCTTTAATGTTAGGGGCCCCTGATATAGCCTTCCCTCGAATAAATAATATAAGATTCTGATTACTTCCCCCATCTTTAGCTCTTCTAATTTCCAGAAGTATTGTCGAAAATGGGGCTGGAACAGGATGAACTGTTTATCCTCCACTATCATCAAATATCGCTCATGGGGGAAGTTCAGTTGATTTAGCAATTTTTTCACTTCACTTAGCTGGTATCTCCTCAATTTTAGGGGCAATTAATTTTATTACAACCATTATCAATATACGGCCCAACAACATATCATTTGATCAAATACCTTTATTTGTGTGGGCCGTAGGAATCACTGCACTATTATTATTACTTTCTCTGCCAGTTTTAGCTGGAGCAATTACTATGCTATTAACAGATCGAAATTTAAATACATCATTTTTCGACCC---------------------------------------------
>PHLAE163-11|Dyspessa psychidion|COI-5P|JN307399
AGCTCATGCCTTTATTATAATTTTTTTTATAGTAATACCTATTATAATTGGAGGATTTGGTAATTGATTAGTGCCATTAATATTAGGAGCCCCTGATATAGCTTTCCCACGAATAAACAATATAAGATTTTGATTACTCCCCCCCTCTTTAACTCTCCTAATTTCTAGAAGAATCGTTGAAAATGGGGCTGGTACAGGATGAACAATTTACCCCCCTTTATCATCTAATATTGCCCATGGCGGAAGATCAGTTGATTTAGCTATTTTTTCCCTACATTTAGCTGGTATTTCATCTATCTTAGGAGCTATTAATTTTATTACTACTATTATTAATATACGCCCCTATAATATATCATTTGATCAAATACCTCTTTTTGTCTGAGCAGTTGGAATTACCGCCTTATTATTATTATTATCTCTTCCAGTGCTAGCAGGAGCTATCACTATACTATTAACAGATCGAAATTTAAATACTTCATTTTTTGATCC---------------------------------------------
>PHLAE164-11|Dyspessa psychidion|COI-5P|JN307400
AGCTCATGCCTTTATTATAATTTTTTTTATAGTAATACCTATTATAATTGGAGGATTTGGTAATTGATTAGTGCCATTAATATTAGGAGCCCCTGATATAGCTTTCCCACGAATAAACAATATAAGATTTTGATTACTCCCCCCCTCTTTAACTCTCCTAATTTCTAGAAGAATCGTTGAAAATGGGGCTGGAACAGGATGAACAATTTACCCCCCTTTATCATCTAATATTGCCCATGGCGGAAGATCAGTTGATTTAGCTATTTTTTCCCTACATTTAGCTGGTATTTCATCTATCTTAGGAGCTATTAATTTTATTACTACTATTATTAATATACGCCCCTATAATATATCATTTGATCAAATACCTCTTTTTGTCTGAGCAGTTGGAATTACCGCCTTATTATTATTATTATCTCTTCCAGTGCTAGCAGGAGCTATCACTATACTATTAACAGATCGAAATTTAAATACTTCATTTTTTGATCC---------------------------------------------
>PHLAE165-11|Dyspessa ulula|COI-5P|JN307401
AGCCCATGCATTTATTATAATTTTCTTTATAGTAATACCTATTATAATTGGGGGATTTGGTAATTGATTAGTGCCATTAATATTAGGAGCCCCCGATATAGCTTTCCCACGAATAAATAATATAAGATTCTGATTACTCCCCCCCTCTTTGACTCTATTAATTTCCAGAAGTATTGTTGAAAATGGAGCTGGAACAGGATGAACAGTTTATCCCCCTTTATCCTCTAATATTGCCCATGGAGGAAGATCAGTTGATCTAGCTATTTTCTCCTTACATTTAGCGGGAATTTCTTCTATTTTAGGGGCCATTAATTTTATCACAACTATTATTAATATACGTCCCCATAACATATCATTTGATCAAATACCTCTTTTTGTTTGAGCAGTTGGAATTACAGCATTATTACTTTTACTTTCTCTTCCAGTACTAGCAGGAGCTATTACTATATTATTAACTGACCGAAATCTAAATACCTCATTTTTTGACCC---------------------------------------------
>PHLAE169-11|Dyspessa ulula|COI-5P|KX042807
AGCTCATGCTTTTATTATAATTTTTTTTATAGTAATACCCATCATAATTGGAGGGTTTGGTAATTGATTAGTACCATTAATATTAGGAGCTCCTGATATAGCTTTCCCACGAATAAATAATATAAGATTTTGACTACTTCCCCCCTCTTTAACCCTATTAATTTTTAGAAGTATTGTTGAAAATGGAGCTGGAACAGGATGAACAGTTTACCCCCCTTTATCCTCTAATATCGCTCATGGAGGAAGTTCAGTTGATTTAGCTATTTTCTCTTTACATTTAGCAGGAATTTCCTCTATTTTAGGAGCAATTAATTTTATTACTACTATTATTAATATACGTCCCTATAATATATCATTTGATCAAATACCTCTTTTTGCTTGAGCAGTTGGAATTACCGCATTATTACTTTTATTATCTCTTCCAGTATTAGCAGGAGCTATTACTATATTATTAACAGATCGAAATTTAAATACTTCATTTTTTGACCC---------------------------------------------
>PHLAE650-11|Dyspessa ulula|COI-5P|KX042355
AGCTCATGCATTTATTATAATTTTTTTTATAGTAATACCTATTATAATTGGAGGATTTGGTAATTGATTAGTCCCATTAATATTAGGAGCTCCCGATATAGCTTTCCCACGAATAAATAATATAAGGTTTTGACTTCTCCCCCCCTCTTTAACCCTATTAATCTCTAGAAGTATCGTTGAAAATGGAGCTGGAACAGGATGAACAGTTTACCCCCCTTTATCCTCTAATATTGCTCACGGAGGAAGTTCAGTCGATTTAGCTATTTTTTCATTACATTTAGCTGGAATTTCCTCCATTTTAGGGGCTATTAATTTTATTACAACTATTATTAATATACGCCCCTATAACATATCATTTGATCAAATACCCCTCTTTGTCTGAGCAGTTGGAATTACTGCACTATTACTCCTACTTTCCCTTCCAGTATTAGCGGGAGCTATTACTATATTACTAACAGATCGAAATTTAAATACCTCATTTTTTGACCC---------------------------------------------
>PHLAE656-11|Dyspessa ulula|COI-5P|KX042800
AGCTCATGCTTTTATTATAATTTTTTTTATAGTAATACCCATCATAATTGGAGGGTTTGGTAATTGATTAATACCATTAATATTAGGAGCTCCTGATATAGCTTTCCCACGAATAAATAATATAAGATTTTGACTACTTCCCCCCTCTTTAACCCTGTTAATTTCTAGAAGTATTGTTGAAAATGGAGCTGGAACAGGATGAACAGTTTACCCTCCCTTATCCTCTAATATTGCTCATGGGGGAAGTTCAGTTGATCTAGCCATTTTCTCTTTACATTTAGCGGGAATTTCCTCTATTTTAGGAGCAATTAATTTTATTACCACTATCATTAATATACGTCCCTATAATATATCATTTGATCAAATACCTCTTTTTGTTTGAGCAGTTGGAATTACCGCATTATTACTTTTATTATCTCTTCCAGTATTAGCAGGAGCTATTACTATATTATTAACAGATCGAAATTTAAATACTTCATTTTTTGATCC---------------------------------------------
>PHLAF586-11|Dyspessa ulula|COI-5P
AGCACATGCTTTTATTATAATTTTTTTTATAGTAATACCCATCATAATTGGAGGGTTTGGTAATTGATTAGTACCATTAATATTAGGAGCTCCTGATATAGCTTTCCCACGAATAAATAATATAAGATTTTGACTACTTCCCCCCTCTTTAACCCTATTAATTTTTAGAAGTATTGTTGAAAATGGAGCTGGAACAGGATGAACAGTTTACCCCCCTTTATCCTCTAATATCGCTCATGGAGGAAGTTCAGTTGATTTAGCTATTTTCTCTTTACATTTAGCAGGAATTTCCTCTATTTTAGGAGCAATTAATTTTATTACTACTATTATTAATATACGTCCCTATAATATATCATTTGATCAAATACCTCTTTTTGCTTGAGCAGTTGGAATTACCGCATTATTACTTTTATTATCTCTTCCAGTATTAGCAGGAGCTATTACTATATTATTAACAGATCGAAATTTAAATACTTCATTTTTTGACCC---------------------------------------------
>PHLAG165-12|Dyspessa ulula|COI-5P
AGCCCATGCATTTATTATAATTTTCTTTATAGTAATACCTATTATAATTGGGGGATTTGGTAATTGATTAGTACCATTAATATTAGGAGCCCCCGATATAGCTTTCCCACGAATAAATAATATAAGATTCTGATTACTCCCCCCCTCTTTGACTCTATTAATTTCCAGAAGTATTGTTGAAAATGGAGCTGGAACAGGATGAACAGTTTATCCCCCTTTATCCTCTAATATTGCCCATGGAGGAAGATCAGTTGATCTAGCTATTTTCTCCTTACATTTAGCGGGAATTTCTTCTATTTTAGGGGCCATTAATTTTATCACAACTATTATTAATATACGTCCCCATAACATATCATTTGATCAAATACCTCTTTTTGTTTGAGCAGTTGGAATTACAGCATTATTACTTTTACTTTCTCTTCCAGTACTAGCAGGAGCTATTACTATATTATTAACTGACCGAAATCTAAATACCTCATTTTTTGACCC---------------------------------------------
>PHLAG166-12|Dyspessa psychidion|COI-5P
AGCTCATGCCTTTATTATAATTTTTTTTATAGTAATACCTATTATAATTGGAGGATTTGGTAATTGATTAGTACCATTAATATTAGGAGCCCCTGATATAGCTTTCCCACGAATAAACAATATAAGATTTTGATTACTCCCCCCCTCTTTAACTCTCCTAATTTCTAGAAGAATCGTTGAAAATGGAGCTGGAACAGGATGAACAGTTTACCCCCCTTTATCATCTAATATTGCCCATGGCGGAAGATCAGTTGATTTAGCTATTTTTTCCCTACATTTAGCCGGTATTTCATCTATCTTAGGAGCTATTAATTTTATTACTACTATTATTAATATACGCCCCTATAATATATCATTTGATCAAATACCTCTTTTTGTCTGAGCAGTTGGAATTACTGCCTTATTATTATTATTATCCCTCCCAGTACTAGCAGGAGCTATCACTATACTATTAACAGATCGAAATTTAAATACTTCATTTTTTGATCC---------------------------------------------
>PHLAG167-12|Dyspessa psychidion|COI-5P
AGCTCATGCCTTTATTATAATTTTTTTTATAGTAATACCTATTATAATTGGAGGATTTGGTAATTGATTAGTACCATTAATATTAGGAGCCCCTGATATAGCTTTCCCACGAATAAACAATATAAGATTTTGATTACTCCCCCCCTCTTTAACTCTCCTAATTTCTAGAAGAATCGTTGAAAATGGGGCTGGAACAGGATGAACAGTTTACCCCCCTTTATCATCTAATATTGCCCATGGCGGAAGATCAGTTGATTTAGCTATTTTTTCCCTACATTTAGCCGGTATTTCATCTATCTTAGGAGCTATTAATTTTATTACTACTATTATTAATATACGCCCCTATAATATATCATTTGATCAAATACCTCTTTTTGTCTGAGCAGTTGGAATTACTGCCTTATTATTATTATTATCCCTTCCAGTACTAGCAGGAGCTATCACTATACTATTAACAGATCGAAATTTAAATACTTCATTTTTTGATCC---------------------------------------------
>PHLAG168-12|Dyspessa psychidion|COI-5P
AGCTCATGCTTTTATTATAATTTTTTTTATAGTAATACCTATTATAATTGGAGGATTTGGTAATTGATTAGTACCATTAATATTAGGAGCCCCTGATATAGCTTTCCCACGAATAAACAATATAAGATTTTGATTACTCCCCCCCTCTTTAACTCTCCTAATTTCTAGAAGAATCGTTGAAAATGGNGCTGGAACAGGATGAACAGTTTACCCCCCTTTATCATCTAATATTGCCCATGGAGGAAGATCAGTTGATTTAGCTATTTTTTCCCTACATTTAGCTGGTATTTCATCTATCTTAGGAGCTATTAATTTTATTACTACTATTATTAATATACGCCCCTATAATATATCATTTGATCAAATACCTCTTTTTGTCTGAGCAGTTGGAATTACCGCCTTATTATTATTATTATCNCTTCCAGTACTAGCAGGAGCTATCACTATACTATTAACAGATCGAAATTTAAATACTTCATTTTTTGATCC---------------------------------------------
>PHLAG169-12|Dyspessa psychidion|COI-5P
AGCTCATGCCTTTATTATAATTTTTTTTATAGTAATACCTATTATAATTGGAGGATTTGGTAATTGATTAGTGCCATTAATATTAGGAGCCCCTGATATAGCTTTCCCACGAATAAACAATATAAGATTTTGATTACTCCCCCCCTCTTTAACTCTCCTAATTTCTAGAAGAATCGTTGAAAATGGGGCTGGAACAGGATGAACAGTTTACCCCCCTTTATCATCTAATATTGCCCATGGCGGAAGATCAGTTGATTTAGCTATTTTTTCCCTACATTTAGCTGGTATTTCATCTATCTTAGGAGCTATTAATTTTATTACTACTATTATTAATATACGCCCCTATAATATATCATTTGATCAAATACCTCTTTTTGTCTGAGCAGTTGGAATTACCGCCTTATTATTATTATTATCTCTTCCAGTACTAGCAGGAGCTATCACTATACTATTAACAGATCGAAATTTAAATACTTCATTTTTTGATCC---------------------------------------------
>PHLAG170-12|Dyspessa ulula|COI-5P
AGCTCATGCATTTATTATAATTTTTTTTATAGTAATACCTATCATAATTGGAGGATTTGGTAATTGATTAGTACCTTTAATATTAGGAGCTCCTGATATAGCTTTCCCACGAATAAATAATATAAGATTTTGATTACTCCCTCCCTCTTTAACTCTATTAATTTCCAGAAGTATTGTTGAAAATGGAGCTGGAACAGGATGAACAGTTTATCCCCCCTTATCCTCTAATATTGCCCATGGGGGAAGTTCAGTTGATCTAGCTATTTTCTCCTTACATTTAGCAGGAATTTCTTCTATTTTAGGAGCCATTAATTTTATTACAACTATTATTAATATACGTCCCCATAACATATCATTTGATCAAATACCTCTTTTTGTTTGAGCAGTTGGAATTACAGCATTATTACTTTTACTTTCCCTTCCAGTACTAGCAGGAGCTATTACTATATTATTAACAGATCGAAATTTAAACACTTCATTTTTTGACCC---------------------------------------------
>PHLAG171-12|Dyspessa ulula|COI-5P
AGCTCATGCATTTATTATAATTTTTTTTATAGTAATACCTATCATAATTGGAGGATTTGGTAATTGATTAGTACCTTTAATATTAGGAGCTCCTGATATAGCTTTCCCACGAATAAATAATATAAGATTTTGATTACTCCCCCCCTCTTTAACTCTATTAATTTCCAGAAGTATTGTTGAAAATGGAGCTGGAACAGGATGAACAGTTTACCCCCCCTTATCCTCTAATATTGCCCATGGAGGAAGTTCAGTTGATCTAGCTATTTTCTCCTTACATTTAGCAGGAATTTCTTCTATTTTAGGAGCCATTAATTTTATTACAACTATTATTAATATACGTCCCCATAACATATCATTTGATCAAATACCTCTTTTTGTTTGAGCAGTTGGAATTACAACATTATTACTTTTACTTTCCCTTCCAGTACTAGCAGGAGCTATTACTATATTATTAACAGATCGAAATTTAAACACTTCATTTTTTGACCC---------------------------------------------
>PHLAG174-12|Dyspessa ulula|COI-5P
AGCTCATGCTTTTATTATAATTTTTTTTATAGTAATACCCATCATAATTGGAGGGTTTGGTAATTGATTAGTACCATTAATATTAGGAGCTCCTGATATAGCTTTCCCACGAATAAATAATATAAGATTTTGACTACTTCCCCCCTCTTTAACCCTGTTAATTTCTAGAAGTATTGTTGAAAATGGAGCTGGAACAGGATGAACAGTTTACCCTCCCTTATCCTCTAATATTGCTCATGGGGGAAGTTCAGTTGATCTAGCCATTTTCTCTTTACATTTAGCGGGAATTTCCTCTATTTTAGGAGCAATTAATTTTATTACCACTATCATTAATATACGTCCCTATAATATATCATTTGATCAAATACCTCTTTTTGTTTGAGCAGTTGGAATTACCGCATTATTACTTTTATTATCTCTTCCAGTATTAGCAGGAGCTATTACTATATTATTAACAGATCGAAATTTAAATACTTCATTTTTTGATCC---------------------------------------------
>PHLAG175-12|Dyspessa ulula|COI-5P
AGCTCATGCTTTTATTATAATTTTTTTTATAGTAATACCCATCATAATTGGAGGGTTTGGTAATTGATTAGTACCATTAATATTAGGAGCTCCTGATATAGCTTTCCCACGAATAAATAATATAAGATTTTGACTACTTCCCCCCTCTTTAACCCTGTTAATTTCTAGAAGTATTGTTGAAAATGGAGCTGGAACAGGATGAACAGTTTACCCTCCCTTATCCTCTAATATTGCTCATGGGGGAAGTTCAGTTGATCTAGCCATTTTCTCTTTACATTTAGCGGGAATTTCCTCTATTTTAGGAGCAATTAATTTTATTACCACTATCATTAATATACGTCCCTATAATATATCATTTGATCAAATACCTCTTTTTGTTTGAGCAGTTGGAATTACCGCATTATTACTTTTATTATCTCTTCCAGTATTAGCAGGAGCTATTACTATATTATTAACAGATCGAAATTTAAATACTTCATTTTTTGATCC---------------------------------------------
>PHLAG857-12|Cossus cossus|COI-5P
AGCTCATGCATTTATTATAATTTTTTTTATAGTAATACCTATTATAATTGGAGGATTTGGAAATTGATTAGTTCCTTTAATATTAGGAGCTCCTGATATAGCCTTCCCTCGAATAAATAATATAAGATTCTGATTACTTCCCCCATCTCTAGCTCTTTTAATTTCCAGAAGTATTGTCGAAAATGGAGCTGGAACAGGATGAACTGTTTATCCTCCATTATCATCAAATATCGCTCATGGAGGAAGTTCAGTTGATTTAGCAATTTTTTCACTTCACTTAGCTGGTATCTCCTCAATTTTAGGGGCGATTAATTTTATTACAACCATCATTAATATACGACCCAACAACATATCATTTGATCAAATACCTTTATTTGTATGGGCCGTAGGAATCACTGCACTATTATTATTACTTTCTCTACCAGTTTTAGCTGGGGCAATTACTATGTTATTAACAGATCGAAATTTAAATACATCATTTTTCGACCC---------------------------------------------
>PHLAG859-12|Cossus cossus|COI-5P
AGCTCATGCATTTATTATAATTTTTTTTATAGTAATACCTATTATAATTGGAGGATTTGGAAATTGATTAGTTCCTTTAATATTAGGAGCTCCTGATATAGCCTTTCCTCGAATAAATAATATAAGATTCTGATTACTCCCCCCATCTCTAGCTCTTTTAATTTCCAGAAGTATTGTCGAAAATGGAGCTGGAACAGGATGAACTGTTTATCCCCCATTATCATCAAATATCGCTCATGGAGGAAGTTCAGTTGATTTAGCAATTTTTTCACTTCACTTAGCTGGTATCTCCTCAATTTTAGGGGCAATTAATTTTATTACAACCATTATTAATATACGACCCAACAACATATCATTTGATCAAATACCTTTATTTGTATGGGCCGTAGGAATCACTGCACTATTATTATTACTTTCTCTACCAGTTTTAGCTGGGGCAATTACTATGCTATTAACAGATCGAAATTTAAATACATCATTTTTCGACCC---------------------------------------------
>PHLAG861-12|Cossus cossus|COI-5P
AGCTCATGCATTTATTATAATTTTTTTTATAGTAATACCTATTATAATTGGGGGATTTGGAAATTGATTAGTTCCTTTAATGTTAGGGGCCCCTGATATAGCCTTCCCTCGAATAAATAATATAAGATTCTGATTACTTCCCCCATCTTTAGCTCTTCTAATTTCCAGAAGTATTGTCGAAAATGGGGCTGGAACAGGATGAACTGTTTATCCTCCACTATCATCAAATATCGCTCATGGGGGAAGTTCAGTTGATTTAGCAATTTTTTCACTTCACTTAGCTGGTATCTCCTCAATTTTAGGGGCAATTAATTTTATTACAACCATTATCAATATACGGCCCAACAACATATCATTTGATCAAATACCTTTATTTGTGTGGGCCGTAGGAATCACTGCACTATTATTATTACTTTCTCTGCCAGTTTTAGCTGGAGCAATTACTATGCTATTAACAGATCGAAATTTAAATACATCATTTTTCGACCC---------------------------------------------
>PHLAG862-12|Cossus cossus|COI-5P
AGCTCATGCATTTATTATAATTTTTTTTATAGTAATACCTATTATAATTGGAGGATTTGGAAATTGATTAGTTCCTTTAATATTAGGAGCTCCTGATATAGCCTTCCCTCGAATAAATAATATAAGATTCTGATTACTCCCCCCATCTCTAGCTCTTTTAATTTCCAGAAGTATTGTCGAAAATGGAGCTGGGACAGGATGAACTGTTTATCCCCCATTATCATCAAATATCGCTCACGGAGGGAGTTCAGTTGATTTAGCAATTTTTTCACTTCACTTAGCTGGTATCTCCTCAATTTTAGGGGCAATTAATTTTATTACAACCATTATTAATATACGACCCAACAACATATCATTTGATCAAATACCTTTATTTGTATGGGCCGTAGGAATCACCGCACTATTATTATTACTTTCTCTACCAGTTTTAGCTGGGGCAATTACTATGCTATTAACAGATCGAAATTTAAATACATCATTTTTCGACCC---------------------------------------------
>PHLAG864-12|Cossus cossus|COI-5P
AGCTCATGCATTTATTATAATTTTTTTTATAGTAATACCTATTATAATTGGGGGATTTGGAAATTGATTAGTTCCTTTAATGTTAGGGGCCCCTGATATAGCCTTCCCTCGAATAAATAATATAAGATTCTGATTACTCCCCCCATCTTTAGCTCTTCTAATTTCCAGAAGTATTGTCGAAAATGGGGCTGGAACAGGATGAACTGTTTATCCTCCACTATCATCAAATATCGCTCATGGGGGAAGTTCAGTTGATTTAGCAATTTTTTCACTTCACTTAGCTGGTATCTCCTCAATTTTAGGGGCAATTAATTTTATTACAACCATTATCAATATACGGCCCAACAACATATCATTTGATCAAATACCTTTATTTGTGTGGGCCGTAGGAATCACTGCACTATTATTATTACTTTCTCTGCCAGTTTTAGCTGGAGCAATTACCATGCTATTAACAGATCGAAATTTAAATACATCATTTTTCGACCC---------------------------------------------
>PHLAG865-12|Cossus cossus|COI-5P
AGCTCATGCATTTATTATAATTTTTTTTATAGTAATACCTATTATAATTGGAGGATTTGGAAATTGATTAGTTCCTTTAATATTAGGAGCTCCTGATATAGCCTTCCCTCGAATAAATAATATAAGATTCTGATTACTTCCCCCATCTCTAGCTCTTTTAATTTCCAGAAGTATTGTCGAAAATGGAGCTGGAACAGGATGAACTGTTTATCCTCCATTATCATCAAATATCGCTCATGGAGGAAGTTCAGTTGATTTAGCAATTTTTTCACTTCACTTAGCTGGTATCTCCTCAATTTTAGGGGCGATTAATTTTATTACAACCATCATTAATATACGACCCAACAACATATCATTTGATCAAATACCTTTATTTGTATGGGCCGTAGGAATCACTGCACTATTATTATTACTTTCTCTACCAGTTTTAGCTGGGGCAATTACTATGTTATTAACAGATCGAAATTTAAATACATCATTTTTCGACCC---------------------------------------------
>PHLAG866-12|Cossus cossus|COI-5P
AGCTCATGCATTTATTATAATTTTTTTTATAGTAATACCTATTATAATTGGAGGATTTGGAAATTGATTAGTTCCTTTAATATTAGGAGCTCCTGATATAGCCTTCCCTCGAATAAATAATATAAGATTCTGATTACTCCCCCCATCTCTAGCTCTTTTAATTTCCAGAAGTATTGTCGAAAATGGAGCTGGAACAGGATGAACTGTTTACCCCCCATTATCATCAAATATCGCTCACGGAGGGAGTTCAGTTGATTTAGCAATTTTTTCACTTCACTTAGCTGGTATCTCCTCAATTTTAGGGGCAATTAATTTTATTACAACCATTATTAATATACGACCCAACAACATATCATTTGATCAAATACCTTTATTTGTATGGGCCGTAGGAATCACCGCACTATTATTATTACTTTCTCTACCAGTTTTAGCTGGGGCAATTACTATGCTATTAACAGATCGAAATTTAAATACATCATTTTTCGACCC---------------------------------------------
>PHLAG872-12|Cossus cossus|COI-5P|KM572562
AGCTCATGCATTTATTATAATTTTTTTTATAGTAATACCTATTATAATTGGAGGATTTGGAAATTGATTAGTTCCTTTAATATTAGGAGCTCCTGATATAGCCTTCCCTCGAATAAATAATATAAGATTCTGATTACTCCCCCCATCTCTAGCTCTTTTAATTTCCAGAAGTATTGTCGAAAATGGAGCTGGAACAGGATGAACTGTTTATCCCCCATTATCATCAAATATCGCTCACGGAGGGAGTTCAGTTGATTTAGCAATTTTTTCACTTCACTTAGCTGGTATCTCCTCAATTTTAGGGGCAATTAATTTTATTACAACCATTATTAATATACGACCCAACAACATATCATTTGATCAAATACCTTTATTTGTATGGGCCGTAGGAATCACCGCACTATTATTATTACTTTCTCTACCAGTTTTAGCTGGGGCAATTACTATGCTATTAACAGATCGAAATTTAAATACATCATTTTTCGACCC---------------------------------------------
>PHLAH050-12|Dyspessa ulula|COI-5P|KX046819
AGCTCATGCATTTATTATAATTTTTTTTATAGTAATACCTATTATAATTGGAGGATTTGGTAATTGATTAGTCCCATTAATATTAGGAGCTCCCGATATAGCTTTCCCACGAATAAATAATATAAGGTTTTGACTTCTCCCCCCCTCTTTAACCCTATTAATCTCTAGAAGTATCGTTGAAAATGGAGCTGGAACAGGATGAACAGTTTACCCCCCTTTATCCTCTAATATTGCTCATGGGGGAAGTTCAGTCGATTTAGCTATTTTTTCATTACATTTAGCTGGAATTTCCTCCATTTTAGGGGCTATTAATTTTATTACAACTATTATTAATATACGCCCCTATAATATATCATTTGATCAAATACCTCTCTTTGTCTGAGCAGTTGGAATTACTGCACTATTACTCCTACTCTCCCTTCCAGTATTAGCGGGAGCTATTACTATATTACTAACAGATCGAAATTTAAATACCTCATTTTTTGACCC---------------------------------------------
>PHLAH054-12|Cossus cossus|COI-5P|KX045460
AGCTCATGCATTTATTATAATTTTTTTTATAGTAATACCTATTATAATTGGAGGATTTGGAAATTGATTAGTTCCTTTAATATTAGGAGCTCCTGATATAGCCTTCCCTCGAATAAATAATATAAGATTCTGATTACTTCCCCCATCTCTAGCTCTTTTAATTTCCAGAAGTATTGTCGAAAATGGAGCTGGAACAGGATGAACTGTTTATCCTCCATTATCATCAAATATCGCTCATGGGGGAAGTTCAGTTGATTTAGCAATTTTTTCACTTCACTTAGCTGGTATCTCCTCAATTTTAGGGGCAATTAATTTTATTACAACCATTATTAATATACGACCCAATAACATATCATTTGATCAAATACCTTTATTTGTATGGGCCGTAGGAATCACTGCACTATTATTATTACTTTCTCTACCAGTTTTAGCTGGGGCAATTACTATGCTATTAACAGATCGAAATTTAAATACATCATTTTTCGACCC---------------------------------------------
>PHLAH357-12|Cossus cossus|COI-5P
AGCTCATGCATTTATTATAATTTTTTTTATAGTAATACCTATTATAATTGGGGGATTTGGAAATTGATTAGTTCCTTTAATGTTAGGGGCCCCTGATATAGCCTTCCCTCGAATAAATAATATAAGATTCTGATTACTTCCCCCATCTTTAGCTCTTCTAATTTCCAGAAGTATTGTCGAAAATGGGGCTGGAACAGGATGAACTGTTTATCCTCCACTATCATCAAATATCGCTCATGGGGGAAGTTCAGTTGATTTAGCAATTTTTTCACTTCACTTAGCTGGTATCTCCTCAATTTTAGGGGCAATTAATTTTATTACAACCATTATCAATATACGGCCCAACAACATATCATTTGATCAAATACCTTTATTTGTGTGGGCCGTAGGAATCACTGCACTATTATTATTACTTTCTCTGCCAGTTTTAGCTGGAGCAATTACTATGCTATTAACAGATCGAAATTTAAATACATCATTTTTCGACCC---------------------------------------------
>PHLAI331-13|Cossus cossus|COI-5P
AGCTCATGCATTTATTATAATTTTTTTTATAGTAATACCTATTATAATTGGGGGATTTGGAAATTGATTAGTTCCTTTAATGTTAGGGGCCCCTGATATAGCCTTCCCTCGAATAAATAATATAAGATTCTGATTACTCCCCCCATCTTTAGCTCTTCTAATTTCCAGAAGTATTGTCGAAAATGGGGCTGGAACAGGATGAACTGTTTATCCTCCACTATCATCAAATATCGCTCATGGGGGAAGTTCAGTTGATTTAGCAATTTTTTCACTTCACTTAGCTGGTATCTCCTCAATTTTAGGGGCAATTAATTTTATTACAACCATTATCAATATACGGCCCAACAACATATCATTTGATCAAATACCTTTATTTGTGTGGGCCGTAGGAATCACTGCACTATTATTATTACTTTCTCTGCCAGTTTTAGCTGGAGCAATTACTATGCTATTAACAGATCGAAATTTAAATACATCATTTTTCGACCC---------------------------------------------
>PHLAI332-13|Cossus cossus|COI-5P
AGCTCATGCATTTATTATAATTTTTTTTATAGTAATACCTATTATAATTGGGGGATTTGGAAATTGATTAGTTCCTTTAATGTTAGGGGCCCCTGATATAGCCTTCCCTCGAATAAATAATATAAGATTCTGATTACTCCCCCCATCTTTAGCTCTTCTAATTTCCAGAAGTATTGTCGAAAATGGGGCTGGAACAGGATGAACTGTTTATCCTCCACTATCATCAAATATCGCTCATGGGGGAAGTTCAGTTGATTTAGCAATTTTTTCACTTCACTTAGCTGGTATCTCCTCAATTTTAGGGGCAATTAATTTTATTACAACCATTATCAATATACGGCCCAACAACATATCATTTGATCAAATACCTTTATTTGTGTGGGCCGTAGGAATCACTGCACTATTATTATTACTTTCTCTGCCAGTTTTAGCTGGAGCAATTACTATGCTATTAACAGATCGAAATTTAAATACATCATTTTTCGACCC---------------------------------------------
>PHLAI333-13|Cossus cossus|COI-5P
AGCTCATGCATTTATTATAATTTTTTTTATAGTAATACCTATTATAATTGGGGGATTTGGAAATTGATTAGTTCCTTTAATGTTAGGGGCCCCTGATATAGCCTTCCCTCGAATAAATAATATAAGATTCTGATTACTCCCCCCATCTTTAGCTCTTCTAATTTCCAGAAGTATTGTCGAAAATGGGGCTGGAACAGGATGAACTGTTTATCCTCCACTATCATCAAATATCGCTCATGGGGGAAGTTCAGTTGATTTAGCAATTTTTTCACTTCACTTAGCTGGTATCTCCTCAATTTTAGGGGCAATTAATTTTATTACAACCATTATCAATATACGGCCCAACAACATATCATTTGATCAAATACCTTTATTTGTGTGGGCCGTAGGAATCACTGCACTATTATTATTACTTTCTCTGCCAGTTTTAGCTGGAGCAATTACTATGCTATTAACAGATCGAAATTTAAATACATCATTTTTCGACCC---------------------------------------------
>PHLSA414-11|Dyspessa ulula|COI-5P
AGCTCATGCTTTTATTATAATTTTTTTCATAGTAATACCCATCATAATTGGAGGATTTGGTAATTGATTAGTACCATTAATATTAGGAGCTCCTGATATAGCTTTTCCACGAATAAATAATATAAGATTTTGACTACTTCCCCCCTCTTTAACCCTGTTAATTTCTAGAAGTATTGTTGAAAATGGAGCTGGAACAGGATGAACAGTTTATCCTCCCTTATCCTCTAATATTGCTCATGGAGGAAGTTCAGTTGATCTGGCTATTTTCTCTTTACATTTAGCAGGAATTTCCTCTATTTTAAGAGCAATTAATTTTATTACTACTATCATTAATATGCGTCCCCATAGTATATCATTTGATCAAATACCTCTTTTTGTTTGAGCAGTTGGAATTACCGCATTATTACTTTTATTATCTCTTCCAGTATTAGCAGGAGCTATTACTATATTATTAACAGATCGAAATTTAAATACTTCATTTTTTGATCC---------------------------------------------
>PHLSA416-11|Dyspessa ulula|COI-5P
AGCTCATGCTTTTATTATAATTTTTTTTATAGTGATACCCATCATAATTGGAGGATTTGGTAATTGATTAGTACCATTAATATTAGGAGCTCCTGATATGGCTTTTCCACGAATAAATAATATAAGATTTTGACTACTTCCCCCCTCTTTAACCCTGTTAATTTCTAGAAGTATTGTTGAAAATGGAGCTGGAACAGGATGAACAGTTTATCCTCCCTTATCCTCTAATATTGCTCATGGAGGAAATTCAGTTGATCTGGCTATTTTCTCTTTACATTTAGCAGGAATTTCCTCTATTTTAGGAGCAATTAATTTTATTACTACTATCATTAATATACGTCCCCATAATATATCATTTGATCAAATACCTCTTTTTGTTTGAGCAGTTGGAATTACCGCATTATTACTTTTATTATCTCTTCCAGTATTAGCAGGAGCTATTACTATATTATTAACAGATCGAAATTTAAATACTTCATTTTTTGATCC---------------------------------------------
>PHLSA417-11|Dyspessa ulula|COI-5P
AGCTCATGCTTTTATTATAATTTTTTTTATAGTGATACCCATCATAATTGGAGGATTTGGTAATTGATTAGTACCATTAATATTAGGAGCTCCTGATATGGCTTTTCCACGAATAAATAATATAAGATTTTGACTACTTCCCCCCTCTTTAACCCTGTTAATTTCTAGAAGTATTGTTGAAAATGGAGCTGGAACAGGATGAACAGTTTATCCTCCCTTATCCTCTAATATTGCTCATGGAGGAAGTTCAGTTGATCTGGCTATTTTCTCTTTACATTTAGCAGGAATTTCCTCTATTTTAGGAGCAATTAATTTTATTACTACTATCATTAATATACGTCCCCATAATATATCATTTGATCAAATACCTCTTTTTGTTTGAGCAGTTGGAATTACCGCATTATTACTTTTATTATCTCTTCCAGTATTAGCAGGAGCTATTACTATATTATTAACAGATCGAAATTTAAATACTTCATTTTTTGATCC---------------------------------------------
>PHLSA418-11|Dyspessa ulula|COI-5P
AGCTCATGCTTTTATTATAATTTTTTTTATAGTGATACCCATCATAATTGGAGGATTTGGTAATTGATTAGTACCATTAATATTAGGAGCTCCTGATATGGCTTTTCCACGAATAAATAATATAAGATTTTGACTACTTCCCCCCTCTTTAACCCTGTTAATTTCTAGAAGTATTGTTGAAAATGGAGCTGGAACAGGATGAACAGTTTATCCTCCCTTATCCTCTAATATTGCTCATGGAGGAAATTCAGTTGATCTGGCTATTTTCTCTTTACATTTAGCAGGAATTTCCTCTATTTTAGGAGCAATTAATTTTATTACTACTATCATTAATATACGTCCCCATAATATATCATTTGATCAAATACCTCTTTTTGTTTGAGCAGTTGGAATTACCGCATTATTACTTTTATTATCTCTTCCAGTATTAGCAGGAGCTATTACTATATTATTAACAGATCGAAATTTAAATACTTCATTTTTTGATCC---------------------------------------------
>PHLSA419-11|Dyspessa ulula|COI-5P
AGCTCATGCTTTTATTATAATTTTTTTTATAGTAATACCCATCATAATTGGAGGATTTGGTAATTGATTAGTACCATTAATATTAGGAGCTCCTGATATAGCTTTCCCACGAATAAATAATATAAGATTTTGACTACTTCCCCCCTCTTTAACCCTGTTAATTTCTAGAAGTATTGTTGAAAATGGAGCTGGAACAGGATGAACAGTTTATCCTCCCTTATCCTCTAATATTGCTCATGGGGGAAGTTCAGTTGATCTGGCTATTTTTTCTTTACATTTAGCAGGAATTTCCTCTATTTTAGGAGCAATTAATTTTATTACTACTATCATTAATATACGTCCCCATAATATATCATTTGATCAAATACCTCTTTTTGTTTGAGCAGTTGGAATTACCGCATTATTACTTTTATTATCTCTTCCAGTATTAGCAGGAGCTATTACTATATTATTAACAGATCGAAATTTAAATACTTCATTTTTTGATCC---------------------------------------------
>PHLSA420-11|Dyspessa ulula|COI-5P
AGCTCATGCTTTTATTATAATTTTTTTTATAGTAATACCCATCATAATTGGAGGATTTGGTAATTGATTAGTACCATTAATATTAGGAGCTCCTGATATAGCTTTCCCACGAATAAATAATATAAGATTTTGACTACTTCCCCCCTCTTTAACCCTGTTAATTTCTAGAAGTATTGTTGAAAATGGAGCTGGAACAGGATGAACAGTTTATCCTCCCTTATCCTCTAATATTGCTCATGGGGGAAGTTCAGTTGATCTGGCTATTTTCTCTTTACATTTAGCAGGAATTTCCTCTATTTTAGGAGCAATTAATTTTATTACTACTATCATTAATATACGTCCCCATAATATATCATTTGATCAAATACCTCTTTTTGTTTGAGCGGTTGGAATTACCGCATTATTACTTTTATTATCTCTTCCAGTATTAGCAGGAGCTATTACTATATTATTAACAGATCGAAATTTAAATACTTCATTTTTTGATCC---------------------------------------------
>PHLSA421-11|Dyspessa ulula|COI-5P
AGCTCATGCTTTTATTATAATTTTTTTTATAGTAATACCCATCATAATTGGAGGATTTGGTAATTGATTAGTACCATTAATATTAGGAGCTCCTGATATAGCTTTCCCACGAATAAATAATATAAGATTTTGACTACTTCCCCCCTCTTTAACCCTATTAATTTTTAGAAGTATTGTTGAAAATGGAGCTGGAACAGGATGAACAGTTTACCCCCCTTTATCCTCTAATATCGCTCACGGAGGAAGTTCAGTTGATTTAGCCATTTTCTCTTTACATTTAGCGGGAATTTCCTCTATTTTAGGAGCAATTAATTTTATTACTACTATTATTAATATACGTCCCTATAATATATCATTTGATCAAATACCTCTTTTTGCTTGAGCAGTTGGAATTACCGCATTATTACTTTTATTATCTCTTCCAGTATTAGCAGGAGCTATTACTATATTATTAACAGATCGAAATTTAAATACTTCATTTTTTGACCC---------------------------------------------
>PHLSA606-11|Dyspessa ulula|COI-5P
AGCTCATGCTTTTATTATAATTTTTTTCATAGTAATACCCATCATAATTGGAGGATTTGGTAATTGATTAGTACCATTAATATTAGGAGCTCCTGATATAGCTTTTCCACGAATAAATAATATAAGATTTTGACTACTTCCCCCCTCTTTAACCCTGTTAATTTCTAGAAGTATTGTTGAAAATGGAGCTGGAACAGGATGAACAGTTTATCCTCCCTTATCCTCTAATATTGCTCATGGGGGAAGTTCAGTTGATCTGGCTATTTTCTCTTTACATTTAGCAGGAATTTCCTCTATTTTAGGAGCAATTAATTTTATTACTACTATCATTAATATACGTCCCCATAATATATCATTTGATCAAATACCTCTTTTTGTTTGAGCAGTTGGAATTACCGCATTATTACTTTTATTATCTCTTCCAGTATTAGCAGGAGCTATTACTATATTATTAACAGATCGAAATTTAAATACTTCATTTTTTGATCC---------------------------------------------
>PHLSA755-11|Dyspessa ulula|COI-5P
AGCTCATGCTTTTATTATAATTTTTTTTATAGTAATACCCATCATAATTGGAGGGTTTGGTAATTGATTAGTACCATTAATATTAGGAGCTCCTGATATAGCTTTCCCACGAATAAATAATATAAGATTTTGACTACTTCCCCCCTCTTTAACCCTATTAATTTTTAGAAGTATTGTTGAAAATGGAGCTGGAACAGGATGAACAGTTTACCCCCCTTTATCCTCTAATATCGCTCATGGAGGAAGTTCAGTTGATTTAGCTATTTTCTCTTTACATTTAGCAGGAATTTCCTCTATTTTAGGAGCAATTAATTTTATTACTACTATTATTAATATACGTCCCTATAATATATCATTTGATCAAATACCTCTTTTTGCTTGAGCAGTTGGAATTACCGCATTATTACTTTTATTATCTCTTCCAGTATTAGCAGGAGCTATTACTATATTATTAACAGATCGAAATTTAAATACTTCATTTTTTGACCC---------------------------------------------
>PHLSA756-11|Dyspessa ulula|COI-5P
AGCTCATGCTTTTATTATAATTTTTTTTATAGTAATACCCATCATAATTGGAGGGTTTGGTAATTGATTAGTACCATTAATATTAGGAGCTCCTGATATAGCTTTCCCACGAATAAATAATATAAGATTTTGACTACTTCCCCCCTCTTTAACCCTATTAATTTTTAGAAGTATTGTTGAAAATGGAGCTGGAACAGGATGAACAGTTTACCCCCCTTTATCCTCTAATATCGCTCATGGAGGAAGTTCAGTTGATTTAGCTATTTTCTCTTTACATTTAGCAGGAATTTCCTCTATTTTAGGAGCAATTAATTTTATTACTACTATTATTAATATACGTCCCTATAATATATCATTTGATCAAATACCTCTTTTTGCTTGAGCAGTTGGAATTACCGCATTATTACTTTTATTATCTCTTCCAGTATTAGCAGGAGCTATTACTATATTATTAACAGATCGAAATTTAAATACTTCATTTTTTGACCC---------------------------------------------
>QUNOE344-12|Catopta griseotincta|COI-5P|KC860946
AGCCCATGCTTTTATTATAATCTTCTTTATAGTAATACCAATTATAATTGGGGGATTTGGTAATTGATTAGTTCCTTTAATACTAGGAGCTCCTGATATAGCTTTTCCCCGAATAAATAACATAAGATTTTGACTTTTACCCCCCTCCCTAACCCTTTTAATTTCAAGAAGAATTGTTGAAAATGGGGCTGGAACTGGGTGAACTGTTTACCCCCCTCTTTCCTCCAATATAGCTCATGGAGGGGGATCAGTTGATTTAGCTATTTTTTCCCTTCACTTAGCTGGAATTTCATCTATTTTAGGGGCAGTCAATTTTATCACCACAATTATTAATATACGACCTAGTAATATATCACTTGACCAAATACCATTATTTGTTTGAGCTGTGGGAATTACAGCTCTACTCCTCCTTCTATCTCTCCCTGTACTAGCTGGAGCTATTACCATATTGTTAACTGACCGAAACTTAAATACATCTTTTTTTGACCC---------------------------------------------
>QUNOE345-12|Catopta griseotincta|COI-5P|KC860945
AGCCCATGCTTTTATTATAATCTTCTTTATAGTAATACCAATTATAATTGGGGGATTTGGTAATTGATTAGTTCCTTTAATACTAGGAGCTCCTGATATAGCTTTTCCCCGAATAAATAACATAAGATTTTGACTTTTACCCCCCTCCCTAACCCTTTTAATTTCAAGAAGAATTGTTGAAAATGGGGCTGGAACTGGGTGAACTGTTTACCCCCCTCTTTCCTCCAATATAGCTCATGGAGGGGGATCAGTTGATTTAGCTATTTTTTCCCTTCACTTAGCTGGAATTTCATCTATTTTAGGGGCAGTCAATTTTATCACCACAATTATTAATATACGACCTAGTAATATATCACTTGACCAAATACCATTATTTGTTTGAGCTGTGGGAATTACAGCTCTACTCCTCCTTCTATCTCTCCCTGTACTAGCTGGAGCTATTACCATATTGTTAACTGACCGAAACTTAAATACATCTTTTTTTGACCC---------------------------------------------
>RONOC164-18 Paracossulus thrips
AGCTCATGCTTTTATTATAATTTTCTTCATAGTAATACCCATTATAATTGGGGGATTTGGTAATTGACTGGTTCCATTAATATTAGGAGCCCCTGATATGGCTTTCCCACGAATAAACAATATAAGATTTTGATTACTCCCCCCCTCATTAACCCTTTTAATCTCTAGAAGTATTGTTGAAAATGGAGCTGGCACAGGATGAACAGTTTATCCCCCATTATCTTCTAATATCGCTCATGGGGGTACTTCTGTTGACTTAGCAATTTTTTCCTTACATTTAGCAGGAATTTCCTCAATCCTAGGAGCTATTAATTTCATTACAACTATTATTAATATACGACCATACAACATATCATTTGATCAAATACCCCTATTTGTATGAGCAGTTGGAATTACTGCCCTATTATTACTTTTATCATTACCAGTATTAGCAGGAGCTATTACTATATTACTAACAGATCGAAATTTAAATACCTCATTCTTCGACCC---------------------------------------------
>RONOC165-18 Paracossulus thrips
AGCTCATGCTTTTATTATAATTTTCTTCATAGTAATACCCATTATAATTGGAGGATTTGGTAATTGACTGGTTCCATTAATATTAGGAGCCCCTGATATGGCTTTCCCACGAATAAACAATATAAGATTTTGATTACTCCCCCCCTCATTAACCCTTTTAATCTCTAGAAGTATTGTTGAAAATGGAGCTGGCACAGGATGAACAGTTTATCCCCCATTATCTTCTAATATCGCTCATGGGGGTACTTCTGTTGACTTAGCAATTTTTTCCTTACATTTAGCAGGAATTTCCTCAATCCTAGGAGCTATTAATTTCATTACAACTATTATTAATATACGACCATACAACATATCATTTGATCAAATACCCCTATTTGTATGAGCAGTTGGAATTACTGCCCTATTATTACTTTTATCATTACCAGTATTAGCAGGAGCTATTACTATATTACTAACAGATCGAAATTTAAATACCTCATTCTTCGACCC---------------------------------------------
>RONOC166-18 Paracossulus thrips
AGCTCATGCTTTTATTATAATTTTCTTCATAGTAATACCCATTATAATTGGAGGATTTGGTAATTGACTGGTTCCATTAATATTAGGAGCCCCTGATATGGCTTTCCCACGAATAAACAATATAAGATTTTGATTACTCCCCCCCTCATTAACCCTTTTAATCTCTAGAAGTATTGTTGAAAATGGAGCTGGCACAGGATGAACAGTTTATCCCCCATTATCTTCTAATATCGCTCATGGGGGTACTTCTGTTGACTTAGCAATTTTTTCCTTACATTTAGCAGGAATTTCCTCAATCCTAGGAGCTATTAATTTCATTACAACTATTATTAATATACGACCATACAACATATCATTTGATCAAATACCCCTATTTGTATGAGCAGTTGGAATTACTGCCCTATTATTACTTTTATCATTACCAGTATTAGCAGGAGCTATTACTATATTACTAACAGATCGAAATTTAAATACCTCATTCTTCGACCC---------------------------------------------
>RONOC167-18 Paracossulus thrips
AGCTCATGCTTTTATTATAATTTTCTTCATAGTAATACCNATTATAATTGGAGGATTTGGTAATTGACTGGTTCCATTAATATTAGGAGCNCCTGATATGGCTTTCCCACGAATAAACAATATAAGATTTTGATTACTNCCCCCCTCATTAACCCTTTTAATCTCTAGAAGTATTGTTGAAAATGGAGCNGGCACAGGATGAACAGTTTATCCCCCATTATCNTCTAATATCGCTCATGGGGGTACTTCTGTTGACTTNGCAATTTTTTCCTTACATTTAGCAGGAATTTCCTCAATCCTAGGAGCTATTAATTTCATTACAACTATTATTAATATACGACCNTACAACATATCATTTGATCAAATACCCCTATTTGTATGAGCAGTTGGAATTACTGCCCTATTATTACTTTTATCATTACCAGTATTAGCAGGAGCTATTACTATATTACTAACAGATCGAAATTTAAATACCTCATTCTTCGACCC---------------------------------------------
