# Supplementary material for: Improving the Knowledge on Distribution, Food Preferences and DNA Barcoding of Natura 2000 Protected Species Paracossulus thrips (Lepidoptera, Cossidae) in Romania
Source: Insects. 2021 Dec 3;12(12):1087. doi: 10.3390/insects12121087 (PMC8703911; doi:10.3390/insects12121087)
Supplement: Supplementary file 1 [file insects-12-01087-s001.zip › Annex 2 - MEGA- Genetic distances.xls]

## Sheet: MatrixOutput
		1	2	3	4	5	6	7	8	9	10	11	12	13	14	15	16	17	18	19	20	21	22	23	24	25	26	27	28	29	30	31	32	33	34	35	36	37	38	39	40	41	42	43	44	45	46	47	48
RONOC164-18_Paracossulus_thrips	1
RONOC165-18_Paracossulus_thrips	2	0.00207469
RONOC166-18_Paracossulus_thrips	3	0.00207469	0
RONOC167-18_Paracossulus_thrips	4	0.00207469	0	0
GBGL13661-14|Eogystia_sibirica_China	5	0.103734	0.10166	0.10166	0.10166
GBGL13662-14|Eogystia_sibirica_China	6	0.105809	0.103734	0.103734	0.103734	0.00207469
GBGL13663-14|Eogystia_sibirica_China	7	0.105809	0.103734	0.103734	0.103734	0.00207469	0
GWORZ172-10|Parahypopta_caestrum_Italy	8	0.112033	0.109959	0.109959	0.109959	0.0705394	0.0726141	0.0726141
BCMI261-11|Mormogystia_proleuca_Israel	9	0.13278	0.130705	0.130705	0.130705	0.105809	0.107884	0.107884	0.118257
BCMI266-11|Mormogystia_proleuca_Israel	10	0.13278	0.130705	0.130705	0.130705	0.105809	0.107884	0.107884	0.118257	0
MAMOT1708-12|Holcocerus_gloriosus_Pakistan	11	0.112033	0.109959	0.109959	0.109959	0.0954357	0.0975104	0.0975104	0.103734	0.109959	0.109959
MAMOT1709-12|Holcocerus_gloriosus_Pakistan	12	0.107884	0.105809	0.105809	0.105809	0.0954357	0.0975104	0.0975104	0.0995851	0.109959	0.109959	0.00414938
MAMOT1710-12|Holcocerus_gloriosus_Pakistan	13	0.107884	0.105809	0.105809	0.105809	0.0954357	0.0975104	0.0975104	0.0995851	0.109959	0.109959	0.00414938	0
GU663065.1_Noctua_fimbriata	14	0.684647	0.686722	0.686722	0.686722	0.688797	0.690871	0.690871	0.684647	0.680498	0.680498	0.688797	0.692946	0.692946
QUNOE345-12|Catopta_griseotincta_China	15	0.184647	0.186722	0.186722	0.186722	0.170124	0.172199	0.172199	0.16805	0.1639	0.1639	0.161826	0.161826	0.161826	0.665975
KC860946.1_Catopta_griseotincta_China_NCBI	16	0.184647	0.186722	0.186722	0.186722	0.170124	0.172199	0.172199	0.16805	0.1639	0.1639	0.161826	0.161826	0.161826	0.665975	0
QUNOE344-12|Catopta_griseotincta_China	17	0.184647	0.186722	0.186722	0.186722	0.170124	0.172199	0.172199	0.16805	0.1639	0.1639	0.161826	0.161826	0.161826	0.665975	0	0
GBMNC49256-20|Catopta_albonubilus_China	18	0.184647	0.182573	0.182573	0.182573	0.16805	0.170124	0.170124	0.165975	0.155602	0.155602	0.155602	0.155602	0.155602	0.66805	0.107884	0.107884	0.107884
GBMNC49258-20|Catopta_albonubilus_China	19	0.182573	0.180498	0.180498	0.180498	0.165975	0.16805	0.16805	0.1639	0.153527	0.153527	0.153527	0.153527	0.153527	0.670124	0.109959	0.109959	0.109959	0.00207469
GBMNC49259-20|Catopta_albonubilus_China	20	0.184647	0.182573	0.182573	0.182573	0.16805	0.170124	0.170124	0.165975	0.155602	0.155602	0.155602	0.155602	0.155602	0.66805	0.107884	0.107884	0.107884	0	0.00207469
GBMNC49260-20|Catopta_albonubilus_China	21	0.184647	0.182573	0.182573	0.182573	0.16805	0.170124	0.170124	0.165975	0.155602	0.155602	0.155602	0.155602	0.155602	0.66805	0.107884	0.107884	0.107884	0	0.00207469	0
GBMNC49261-20|Catopta_albonubilus_China	22	0.184647	0.182573	0.182573	0.182573	0.16805	0.170124	0.170124	0.165975	0.155602	0.155602	0.155602	0.155602	0.155602	0.66805	0.107884	0.107884	0.107884	0	0.00207469	0	0
GBMNC49262-20|Catopta_albonubilus_China	23	0.184647	0.182573	0.182573	0.182573	0.16805	0.170124	0.170124	0.165975	0.155602	0.155602	0.155602	0.155602	0.155602	0.66805	0.107884	0.107884	0.107884	0	0.00207469	0	0	0
GBMNC49263-20|Catopta_albonubilus_China	24	0.184647	0.182573	0.182573	0.182573	0.16805	0.170124	0.170124	0.165975	0.155602	0.155602	0.155602	0.155602	0.155602	0.66805	0.107884	0.107884	0.107884	0	0.00207469	0	0	0	0
FBLMX240-11|Cossus_cossus_Germania	25	0.136929	0.134855	0.134855	0.134855	0.128631	0.130705	0.130705	0.122407	0.145228	0.145228	0.143154	0.139004	0.139004	0.674274	0.1639	0.1639	0.1639	0.1639	0.165975	0.1639	0.1639	0.1639	0.1639	0.1639
GBGL13644-14|Cossus_cossus_China	26	0.141079	0.139004	0.139004	0.139004	0.128631	0.130705	0.130705	0.130705	0.143154	0.143154	0.145228	0.145228	0.145228	0.66805	0.1639	0.1639	0.1639	0.157676	0.155602	0.157676	0.157676	0.157676	0.157676	0.157676	0.0518672
GBGL13645-14|Cossus_cossus_China	27	0.141079	0.139004	0.139004	0.139004	0.128631	0.130705	0.130705	0.130705	0.143154	0.143154	0.145228	0.145228	0.145228	0.66805	0.1639	0.1639	0.1639	0.157676	0.155602	0.157676	0.157676	0.157676	0.157676	0.157676	0.0518672	0
GBMNA30579-19|Cossus_cossus_Azerbaijan	28	0.141079	0.139004	0.139004	0.139004	0.130705	0.13278	0.13278	0.124481	0.145228	0.145228	0.145228	0.141079	0.141079	0.672199	0.1639	0.1639	0.1639	0.172199	0.174274	0.172199	0.172199	0.172199	0.172199	0.172199	0.0145228	0.0622407	0.0622407
GBMNA30580-19|Cossus_cossus_Azerbaijan	29	0.136929	0.134855	0.134855	0.134855	0.128631	0.130705	0.130705	0.120332	0.145228	0.145228	0.145228	0.141079	0.141079	0.66805	0.172199	0.172199	0.172199	0.159751	0.157676	0.159751	0.159751	0.159751	0.159751	0.159751	0.0248963	0.0684647	0.0684647	0.026971
GBMNA30582-19|Cossus_cossus_Russia	30	0.13278	0.130705	0.130705	0.130705	0.126556	0.128631	0.128631	0.118257	0.141079	0.141079	0.143154	0.139004	0.139004	0.672199	0.172199	0.172199	0.172199	0.1639	0.165975	0.1639	0.1639	0.1639	0.1639	0.1639	0.0165975	0.0643154	0.0643154	0.0186722	0.0165975
GBMNA30583-19|Cossus_cossus_Russia	31	0.13278	0.130705	0.130705	0.130705	0.126556	0.128631	0.128631	0.118257	0.141079	0.141079	0.143154	0.139004	0.139004	0.672199	0.172199	0.172199	0.172199	0.1639	0.165975	0.1639	0.1639	0.1639	0.1639	0.1639	0.0165975	0.0643154	0.0643154	0.0186722	0.0165975	0
GBMNA30587-19|Cossus_cossus_Lebanon	32	0.13278	0.130705	0.130705	0.130705	0.122407	0.124481	0.124481	0.120332	0.134855	0.134855	0.141079	0.136929	0.136929	0.670124	0.165975	0.165975	0.165975	0.165975	0.16805	0.165975	0.165975	0.165975	0.165975	0.165975	0.0186722	0.060166	0.060166	0.0207469	0.026971	0.0145228	0.0145228
GBMNA30588-19|Cossus_cossus_Turkey	33	0.136929	0.134855	0.134855	0.134855	0.130705	0.13278	0.13278	0.124481	0.143154	0.143154	0.147303	0.143154	0.143154	0.66805	0.176349	0.176349	0.176349	0.16805	0.170124	0.16805	0.16805	0.16805	0.16805	0.16805	0.0228216	0.0622407	0.0622407	0.0207469	0.026971	0.0186722	0.0186722	0.0207469
GBMNA30589-19|Cossus_cossus_Turkey	34	0.136929	0.134855	0.134855	0.134855	0.130705	0.13278	0.13278	0.124481	0.143154	0.143154	0.147303	0.143154	0.143154	0.66805	0.176349	0.176349	0.176349	0.16805	0.170124	0.16805	0.16805	0.16805	0.16805	0.16805	0.0228216	0.0622407	0.0622407	0.0207469	0.026971	0.0186722	0.0186722	0.0207469	0
GBMNA30593-19|Cossus_cossus_albescens_Spain	35	0.122407	0.120332	0.120332	0.120332	0.120332	0.122407	0.122407	0.118257	0.13278	0.13278	0.136929	0.13278	0.13278	0.672199	0.1639	0.1639	0.1639	0.1639	0.161826	0.1639	0.1639	0.1639	0.1639	0.1639	0.0248963	0.0643154	0.0643154	0.0311203	0.0290456	0.0165975	0.0165975	0.026971	0.0311203	0.0311203
GBMNA30594-19|Cossus_cossus_albescens_Spain	36	0.120332	0.118257	0.118257	0.118257	0.118257	0.120332	0.120332	0.116183	0.130705	0.130705	0.134855	0.130705	0.130705	0.674274	0.165975	0.165975	0.165975	0.161826	0.159751	0.161826	0.161826	0.161826	0.161826	0.161826	0.0228216	0.0622407	0.0622407	0.0290456	0.026971	0.0145228	0.0145228	0.0248963	0.0290456	0.0290456	0.00207469
GBMNA30595-19|Cossus_cossus_Turkey	37	0.139004	0.136929	0.136929	0.136929	0.13278	0.134855	0.134855	0.124481	0.149378	0.149378	0.143154	0.139004	0.139004	0.665975	0.170124	0.170124	0.170124	0.165975	0.1639	0.165975	0.165975	0.165975	0.165975	0.165975	0.026971	0.0705394	0.0705394	0.0290456	0.0103734	0.0186722	0.0186722	0.0290456	0.0290456	0.0290456	0.0311203	0.0290456
GWOR4165-09|Cossus_cossus_Germany	38	0.139004	0.136929	0.136929	0.136929	0.128631	0.130705	0.130705	0.122407	0.145228	0.145228	0.143154	0.139004	0.139004	0.672199	0.16805	0.16805	0.16805	0.16805	0.170124	0.16805	0.16805	0.16805	0.16805	0.16805	0.00414938	0.0560166	0.0560166	0.0145228	0.0248963	0.0165975	0.0165975	0.0186722	0.0228216	0.0228216	0.0248963	0.0228216	0.026971
GWORZ171-10|Cossus_cossus_Italy	39	0.136929	0.134855	0.134855	0.134855	0.126556	0.128631	0.128631	0.120332	0.141079	0.141079	0.145228	0.141079	0.141079	0.672199	0.165975	0.165975	0.165975	0.165975	0.16805	0.165975	0.165975	0.165975	0.165975	0.165975	0.0124481	0.0560166	0.0560166	0.0145228	0.0207469	0.0124481	0.0124481	0.0145228	0.0186722	0.0186722	0.0248963	0.0228216	0.0228216	0.0124481
LEATD168-13|Cossus_cossus_Austria	40	0.149378	0.151452	0.151452	0.151452	0.134855	0.136929	0.136929	0.13278	0.153527	0.153527	0.149378	0.145228	0.145228	0.66805	0.172199	0.172199	0.172199	0.176349	0.178423	0.176349	0.176349	0.176349	0.176349	0.176349	0.0352697	0.0705394	0.0705394	0.0414938	0.0435685	0.0352697	0.0352697	0.0414938	0.0414938	0.0414938	0.0394191	0.0414938	0.0456432	0.0352697	0.0311203
LEFIB066-10|Cossus_cossus_Finlad	41	0.139004	0.136929	0.136929	0.136929	0.128631	0.130705	0.130705	0.120332	0.143154	0.143154	0.147303	0.143154	0.143154	0.676349	0.172199	0.172199	0.172199	0.16805	0.170124	0.16805	0.16805	0.16805	0.16805	0.16805	0.0145228	0.0622407	0.0622407	0.0165975	0.0186722	0.00622407	0.00622407	0.0165975	0.0207469	0.0207469	0.0228216	0.0207469	0.0207469	0.0145228	0.00622407	0.033195
LEFID742-10|Cossus_cossus_Finland	42	0.136929	0.134855	0.134855	0.134855	0.126556	0.128631	0.128631	0.118257	0.141079	0.141079	0.145228	0.141079	0.141079	0.676349	0.172199	0.172199	0.172199	0.16805	0.170124	0.16805	0.16805	0.16805	0.16805	0.16805	0.0165975	0.0643154	0.0643154	0.0186722	0.0207469	0.00414938	0.00414938	0.0145228	0.0228216	0.0228216	0.0207469	0.0186722	0.0228216	0.0165975	0.00829876	0.0352697	0.00207469
HM870975.1_Cossus_cossus_Finlanda	43	0.139004	0.136929	0.136929	0.136929	0.128631	0.130705	0.130705	0.120332	0.143154	0.143154	0.147303	0.143154	0.143154	0.676349	0.172199	0.172199	0.172199	0.16805	0.170124	0.16805	0.16805	0.16805	0.16805	0.16805	0.0145228	0.0622407	0.0622407	0.0165975	0.0186722	0.00622407	0.00622407	0.0165975	0.0207469	0.0207469	0.0228216	0.0207469	0.0207469	0.0145228	0.00622407	0.033195	0	0.00207469
LON5692-17|Cossus_cossus_Norway	44	0.136929	0.134855	0.134855	0.134855	0.126556	0.128631	0.128631	0.124481	0.145228	0.145228	0.145228	0.141079	0.141079	0.672199	0.170124	0.170124	0.170124	0.174274	0.176349	0.174274	0.174274	0.174274	0.174274	0.174274	0.0165975	0.060166	0.060166	0.0186722	0.0248963	0.0124481	0.0124481	0.0145228	0.0228216	0.0228216	0.0248963	0.0228216	0.026971	0.0165975	0.00829876	0.0352697	0.00622407	0.00829876	0.00622407
ODOPE724-11|Cossus_cossus_Germany	45	0.147303	0.149378	0.149378	0.149378	0.13278	0.134855	0.134855	0.134855	0.151452	0.151452	0.149378	0.145228	0.145228	0.66805	0.174274	0.174274	0.174274	0.178423	0.180498	0.178423	0.178423	0.178423	0.178423	0.178423	0.033195	0.0684647	0.0684647	0.0394191	0.0414938	0.033195	0.033195	0.0394191	0.0394191	0.0394191	0.0373444	0.0394191	0.0435685	0.033195	0.0290456	0.00207469	0.0311203	0.033195	0.0311203	0.033195
ODOPE725-11|Cossus_cossus_Germany	46	0.136929	0.134855	0.134855	0.134855	0.128631	0.130705	0.130705	0.122407	0.145228	0.145228	0.143154	0.139004	0.139004	0.674274	0.1639	0.1639	0.1639	0.1639	0.165975	0.1639	0.1639	0.1639	0.1639	0.1639	0	0.0518672	0.0518672	0.0145228	0.0248963	0.0165975	0.0165975	0.0186722	0.0228216	0.0228216	0.0248963	0.0228216	0.026971	0.00414938	0.0124481	0.0352697	0.0145228	0.0165975	0.0145228	0.0165975	0.033195
PHLAG857-12|Cossus_cossus_Germany	47	0.136929	0.134855	0.134855	0.134855	0.126556	0.128631	0.128631	0.124481	0.145228	0.145228	0.145228	0.141079	0.141079	0.672199	0.170124	0.170124	0.170124	0.174274	0.176349	0.174274	0.174274	0.174274	0.174274	0.174274	0.0165975	0.060166	0.060166	0.0186722	0.0248963	0.0124481	0.0124481	0.0145228	0.0228216	0.0228216	0.0248963	0.0228216	0.026971	0.0165975	0.00829876	0.0352697	0.00622407	0.00829876	0.00622407	0	0.033195	0.0165975
PHLAG861-12|Cossus_cossus_Italy	48	0.147303	0.149378	0.149378	0.149378	0.13278	0.134855	0.134855	0.134855	0.151452	0.151452	0.149378	0.145228	0.145228	0.66805	0.174274	0.174274	0.174274	0.178423	0.180498	0.178423	0.178423	0.178423	0.178423	0.178423	0.033195	0.0684647	0.0684647	0.0394191	0.0414938	0.033195	0.033195	0.0394191	0.0394191	0.0394191	0.0373444	0.0394191	0.0435685	0.033195	0.0290456	0.00207469	0.0311203	0.033195	0.0311203	0.033195	0	0.033195	0.033195
PHLAG862-12|Cossus_cossus_Italy	49	0.139004	0.136929	0.136929	0.136929	0.130705	0.13278	0.13278	0.124481	0.145228	0.145228	0.145228	0.141079	0.141079	0.674274	0.16805	0.16805	0.16805	0.16805	0.170124	0.16805	0.16805	0.16805	0.16805	0.16805	0.00414938	0.0560166	0.0560166	0.0145228	0.0248963	0.0165975	0.0165975	0.0145228	0.0186722	0.0186722	0.0290456	0.026971	0.026971	0.00829876	0.0124481	0.0394191	0.0145228	0.0165975	0.0145228	0.0165975	0.0373444	0.00414938	0.0165975	0.0373444
PHLAG864-12|Cossus_cossus_Austria	50	0.149378	0.151452	0.151452	0.151452	0.134855	0.136929	0.136929	0.13278	0.153527	0.153527	0.149378	0.145228	0.145228	0.66805	0.172199	0.172199	0.172199	0.176349	0.178423	0.176349	0.176349	0.176349	0.176349	0.176349	0.0352697	0.0705394	0.0705394	0.0414938	0.0435685	0.0352697	0.0352697	0.0414938	0.0414938	0.0414938	0.0394191	0.0414938	0.0456432	0.0352697	0.0311203	0	0.033195	0.0352697	0.033195	0.0352697	0.00207469	0.0352697	0.0352697	0.00207469
PHLAG865-12|Cossus_cossus_Austria	51	0.136929	0.134855	0.134855	0.134855	0.126556	0.128631	0.128631	0.124481	0.145228	0.145228	0.145228	0.141079	0.141079	0.672199	0.170124	0.170124	0.170124	0.174274	0.176349	0.174274	0.174274	0.174274	0.174274	0.174274	0.0165975	0.060166	0.060166	0.0186722	0.0248963	0.0124481	0.0124481	0.0145228	0.0228216	0.0228216	0.0248963	0.0228216	0.026971	0.0165975	0.00829876	0.0352697	0.00622407	0.00829876	0.00622407	0	0.033195	0.0165975	0	0.033195
PHLAG866-12|Cossus_cossus_Austria	52	0.141079	0.139004	0.139004	0.139004	0.13278	0.134855	0.134855	0.126556	0.143154	0.143154	0.147303	0.143154	0.143154	0.670124	0.1639	0.1639	0.1639	0.16805	0.170124	0.16805	0.16805	0.16805	0.16805	0.16805	0.00414938	0.0560166	0.0560166	0.0145228	0.0248963	0.0165975	0.0165975	0.0186722	0.0228216	0.0228216	0.0290456	0.026971	0.026971	0.00829876	0.0124481	0.0394191	0.0145228	0.0165975	0.0145228	0.0165975	0.0373444	0.00414938	0.0165975	0.0373444
PHLAG872-12|Cossus_cossus_Austria	53	0.139004	0.136929	0.136929	0.136929	0.130705	0.13278	0.13278	0.124481	0.145228	0.145228	0.145228	0.141079	0.141079	0.672199	0.165975	0.165975	0.165975	0.165975	0.16805	0.165975	0.165975	0.165975	0.165975	0.165975	0.00207469	0.0539419	0.0539419	0.0124481	0.0228216	0.0145228	0.0145228	0.0165975	0.0207469	0.0207469	0.026971	0.0248963	0.0248963	0.00622407	0.0103734	0.0373444	0.0124481	0.0145228	0.0124481	0.0145228	0.0352697	0.00207469	0.0145228	0.0352697
PHLAC470-10|Cossus_cossus_Italy	54	0.147303	0.149378	0.149378	0.149378	0.13278	0.134855	0.134855	0.134855	0.151452	0.151452	0.149378	0.145228	0.145228	0.66805	0.174274	0.174274	0.174274	0.178423	0.180498	0.178423	0.178423	0.178423	0.178423	0.178423	0.033195	0.0684647	0.0684647	0.0394191	0.0414938	0.033195	0.033195	0.0394191	0.0394191	0.0394191	0.0373444	0.0394191	0.0435685	0.033195	0.0290456	0.00207469	0.0311203	0.033195	0.0311203	0.033195	0	0.033195	0.033195	0
PHLAH054-12|Cossus_cossus_Romania	55	0.136929	0.134855	0.134855	0.134855	0.130705	0.13278	0.13278	0.120332	0.143154	0.143154	0.143154	0.139004	0.139004	0.670124	0.16805	0.16805	0.16805	0.1639	0.165975	0.1639	0.1639	0.1639	0.1639	0.1639	0.0145228	0.0622407	0.0622407	0.0165975	0.0186722	0.0103734	0.0103734	0.0165975	0.0165975	0.0165975	0.0228216	0.0207469	0.0207469	0.0145228	0.00622407	0.0290456	0.00829876	0.0103734	0.00829876	0.0103734	0.026971	0.0145228	0.0103734	0.026971
PHLAH357-12|Cossus_cossus_Spain	56	0.147303	0.149378	0.149378	0.149378	0.13278	0.134855	0.134855	0.134855	0.151452	0.151452	0.149378	0.145228	0.145228	0.66805	0.174274	0.174274	0.174274	0.178423	0.180498	0.178423	0.178423	0.178423	0.178423	0.178423	0.033195	0.0684647	0.0684647	0.0394191	0.0414938	0.033195	0.033195	0.0394191	0.0394191	0.0394191	0.0373444	0.0394191	0.0435685	0.033195	0.0290456	0.00207469	0.0311203	0.033195	0.0311203	0.033195	0	0.033195	0.033195	0
PHLAI332-13|Cossus_cossus_Austria	57	0.147303	0.149378	0.149378	0.149378	0.13278	0.134855	0.134855	0.134855	0.151452	0.151452	0.149378	0.145228	0.145228	0.66805	0.174274	0.174274	0.174274	0.178423	0.180498	0.178423	0.178423	0.178423	0.178423	0.178423	0.033195	0.0684647	0.0684647	0.0394191	0.0414938	0.033195	0.033195	0.0394191	0.0394191	0.0394191	0.0373444	0.0394191	0.0435685	0.033195	0.0290456	0.00207469	0.0311203	0.033195	0.0311203	0.033195	0	0.033195	0.033195	0
PHLAI333-13|Cossus_cossus_Austria	58	0.147303	0.149378	0.149378	0.149378	0.13278	0.134855	0.134855	0.134855	0.151452	0.151452	0.149378	0.145228	0.145228	0.66805	0.174274	0.174274	0.174274	0.178423	0.180498	0.178423	0.178423	0.178423	0.178423	0.178423	0.033195	0.0684647	0.0684647	0.0394191	0.0414938	0.033195	0.033195	0.0394191	0.0394191	0.0394191	0.0373444	0.0394191	0.0435685	0.033195	0.0290456	0.00207469	0.0311203	0.033195	0.0311203	0.033195	0	0.033195	0.033195	0
GBGL13650-14|Eogystia_hippophaecolus_China	59	0.126556	0.128631	0.128631	0.128631	0.128631	0.130705	0.130705	0.130705	0.149378	0.149378	0.122407	0.122407	0.122407	0.670124	0.155602	0.155602	0.155602	0.151452	0.149378	0.151452	0.151452	0.151452	0.151452	0.151452	0.128631	0.124481	0.124481	0.128631	0.126556	0.122407	0.122407	0.122407	0.118257	0.118257	0.118257	0.120332	0.128631	0.128631	0.124481	0.13278	0.128631	0.126556	0.128631	0.126556	0.130705	0.128631	0.126556	0.130705
GBGL13651-14|Eogystia_hippophaecolus_China	60	0.126556	0.128631	0.128631	0.128631	0.128631	0.130705	0.130705	0.130705	0.149378	0.149378	0.122407	0.122407	0.122407	0.670124	0.155602	0.155602	0.155602	0.151452	0.149378	0.151452	0.151452	0.151452	0.151452	0.151452	0.128631	0.124481	0.124481	0.128631	0.126556	0.122407	0.122407	0.122407	0.118257	0.118257	0.118257	0.120332	0.128631	0.128631	0.124481	0.13278	0.128631	0.126556	0.128631	0.126556	0.130705	0.128631	0.126556	0.130705
GBGL13658-14|Eogystia_hippophaecolus_China	61	0.134855	0.136929	0.136929	0.136929	0.124481	0.126556	0.126556	0.126556	0.149378	0.149378	0.128631	0.128631	0.128631	0.676349	0.151452	0.151452	0.151452	0.153527	0.155602	0.153527	0.153527	0.153527	0.153527	0.153527	0.126556	0.134855	0.134855	0.126556	0.128631	0.120332	0.120332	0.120332	0.120332	0.120332	0.124481	0.122407	0.130705	0.126556	0.122407	0.130705	0.126556	0.124481	0.126556	0.124481	0.13278	0.126556	0.124481	0.13278
GBGL13659-14|Eogystia_hippophaecolus_China	62	0.134855	0.136929	0.136929	0.136929	0.124481	0.126556	0.126556	0.126556	0.149378	0.149378	0.128631	0.128631	0.128631	0.676349	0.151452	0.151452	0.151452	0.153527	0.155602	0.153527	0.153527	0.153527	0.153527	0.153527	0.126556	0.134855	0.134855	0.126556	0.128631	0.120332	0.120332	0.120332	0.120332	0.120332	0.124481	0.122407	0.130705	0.126556	0.122407	0.130705	0.126556	0.124481	0.126556	0.124481	0.13278	0.126556	0.124481	0.13278
GBGL13664-14|Holcocerus_artemisiae_China	63	0.130705	0.128631	0.128631	0.128631	0.0954357	0.0975104	0.0975104	0.122407	0.128631	0.128631	0.118257	0.120332	0.120332	0.66805	0.1639	0.1639	0.1639	0.153527	0.151452	0.153527	0.153527	0.153527	0.153527	0.153527	0.13278	0.13278	0.13278	0.13278	0.134855	0.128631	0.128631	0.128631	0.13278	0.13278	0.124481	0.122407	0.136929	0.13278	0.13278	0.139004	0.134855	0.13278	0.134855	0.13278	0.136929	0.13278	0.13278	0.136929
GBGL13665-14|Holcocerus_artemisiae_China	64	0.130705	0.128631	0.128631	0.128631	0.0954357	0.0975104	0.0975104	0.122407	0.128631	0.128631	0.118257	0.120332	0.120332	0.66805	0.1639	0.1639	0.1639	0.153527	0.151452	0.153527	0.153527	0.153527	0.153527	0.153527	0.13278	0.13278	0.13278	0.13278	0.134855	0.128631	0.128631	0.128631	0.13278	0.13278	0.124481	0.122407	0.136929	0.13278	0.13278	0.139004	0.134855	0.13278	0.134855	0.13278	0.136929	0.13278	0.13278	0.136929
GBGL13666-14|Holcocerus_artemisiae_China	65	0.130705	0.128631	0.128631	0.128631	0.0954357	0.0975104	0.0975104	0.122407	0.128631	0.128631	0.118257	0.120332	0.120332	0.66805	0.1639	0.1639	0.1639	0.153527	0.151452	0.153527	0.153527	0.153527	0.153527	0.153527	0.13278	0.13278	0.13278	0.13278	0.134855	0.128631	0.128631	0.128631	0.13278	0.13278	0.124481	0.122407	0.136929	0.13278	0.13278	0.139004	0.134855	0.13278	0.134855	0.13278	0.136929	0.13278	0.13278	0.136929
GBGL13668-14|Streltzoviella_insularis_China	66	0.130705	0.128631	0.128631	0.128631	0.103734	0.105809	0.105809	0.122407	0.128631	0.128631	0.118257	0.122407	0.122407	0.672199	0.170124	0.170124	0.170124	0.159751	0.157676	0.159751	0.159751	0.159751	0.159751	0.159751	0.114108	0.114108	0.114108	0.118257	0.116183	0.120332	0.120332	0.116183	0.120332	0.120332	0.112033	0.109959	0.122407	0.114108	0.114108	0.130705	0.118257	0.120332	0.118257	0.116183	0.128631	0.114108	0.116183	0.128631
GBGL13669-14|Streltzoviella_insularis_China	67	0.130705	0.128631	0.128631	0.128631	0.103734	0.105809	0.105809	0.122407	0.128631	0.128631	0.118257	0.122407	0.122407	0.672199	0.170124	0.170124	0.170124	0.159751	0.157676	0.159751	0.159751	0.159751	0.159751	0.159751	0.114108	0.114108	0.114108	0.118257	0.116183	0.120332	0.120332	0.116183	0.120332	0.120332	0.112033	0.109959	0.122407	0.114108	0.114108	0.130705	0.118257	0.120332	0.118257	0.116183	0.128631	0.114108	0.116183	0.128631
GBGL13670-14|Streltzoviella_insularis_China	68	0.128631	0.130705	0.130705	0.130705	0.103734	0.105809	0.105809	0.122407	0.124481	0.124481	0.120332	0.124481	0.124481	0.665975	0.165975	0.165975	0.165975	0.1639	0.161826	0.1639	0.1639	0.1639	0.1639	0.1639	0.118257	0.116183	0.116183	0.122407	0.120332	0.120332	0.120332	0.116183	0.124481	0.124481	0.112033	0.109959	0.126556	0.118257	0.118257	0.130705	0.122407	0.120332	0.122407	0.120332	0.128631	0.118257	0.120332	0.128631
GBGL10959-12|Streltzoviella_insularis_Japan	69	0.13278	0.130705	0.130705	0.130705	0.103734	0.105809	0.105809	0.122407	0.128631	0.128631	0.122407	0.126556	0.126556	0.670124	0.170124	0.170124	0.170124	0.1639	0.161826	0.1639	0.1639	0.1639	0.1639	0.1639	0.116183	0.114108	0.114108	0.120332	0.118257	0.122407	0.122407	0.118257	0.122407	0.122407	0.114108	0.112033	0.124481	0.116183	0.116183	0.13278	0.120332	0.122407	0.120332	0.118257	0.130705	0.116183	0.118257	0.130705
GBMNC49243-20|Yakudza_vicarius_China	70	0.130705	0.13278	0.13278	0.13278	0.120332	0.122407	0.122407	0.126556	0.149378	0.149378	0.124481	0.124481	0.124481	0.676349	0.155602	0.155602	0.155602	0.153527	0.151452	0.153527	0.153527	0.153527	0.153527	0.153527	0.130705	0.134855	0.134855	0.130705	0.128631	0.124481	0.124481	0.124481	0.120332	0.120332	0.124481	0.122407	0.130705	0.130705	0.126556	0.134855	0.130705	0.128631	0.130705	0.128631	0.136929	0.130705	0.128631	0.136929
GBMNC49252-20|Yakudza_vicarius_China	71	0.128631	0.130705	0.130705	0.130705	0.118257	0.120332	0.120332	0.124481	0.147303	0.147303	0.122407	0.122407	0.122407	0.678423	0.153527	0.153527	0.153527	0.151452	0.149378	0.151452	0.151452	0.151452	0.151452	0.151452	0.128631	0.13278	0.13278	0.128631	0.126556	0.122407	0.122407	0.122407	0.122407	0.122407	0.122407	0.120332	0.128631	0.128631	0.124481	0.13278	0.128631	0.126556	0.128631	0.126556	0.134855	0.128631	0.126556	0.134855
GBGL13671-14|Yakudza_vicarius_China	72	0.130705	0.13278	0.13278	0.13278	0.120332	0.122407	0.122407	0.126556	0.145228	0.145228	0.124481	0.124481	0.124481	0.676349	0.151452	0.151452	0.151452	0.153527	0.151452	0.153527	0.153527	0.153527	0.153527	0.153527	0.130705	0.134855	0.134855	0.130705	0.128631	0.124481	0.124481	0.124481	0.124481	0.124481	0.124481	0.122407	0.130705	0.130705	0.126556	0.134855	0.130705	0.128631	0.130705	0.128631	0.136929	0.130705	0.128631	0.136929
GBGL13676-14|Yakudza_vicarius_China	73	0.130705	0.13278	0.13278	0.13278	0.120332	0.122407	0.122407	0.126556	0.145228	0.145228	0.124481	0.124481	0.124481	0.676349	0.151452	0.151452	0.151452	0.153527	0.151452	0.153527	0.153527	0.153527	0.153527	0.153527	0.130705	0.134855	0.134855	0.130705	0.128631	0.124481	0.124481	0.124481	0.124481	0.124481	0.124481	0.122407	0.130705	0.130705	0.126556	0.134855	0.130705	0.128631	0.130705	0.128631	0.136929	0.130705	0.128631	0.136929
GBGL26652-19|Dervishiya_cadambae_India	74	0.149378	0.147303	0.147303	0.147303	0.10166	0.103734	0.103734	0.0975104	0.118257	0.118257	0.130705	0.134855	0.134855	0.674274	0.155602	0.155602	0.155602	0.159751	0.157676	0.159751	0.159751	0.159751	0.159751	0.159751	0.107884	0.120332	0.120332	0.109959	0.109959	0.114108	0.114108	0.112033	0.109959	0.109959	0.109959	0.107884	0.114108	0.107884	0.107884	0.120332	0.112033	0.112033	0.112033	0.114108	0.118257	0.107884	0.114108	0.118257
GBGL26655-19|Kerzhnerocossus_tannuolus_Russia	75	0.114108	0.112033	0.112033	0.112033	0.109959	0.112033	0.112033	0.124481	0.13278	0.13278	0.118257	0.118257	0.118257	0.676349	0.161826	0.161826	0.161826	0.161826	0.159751	0.161826	0.161826	0.161826	0.161826	0.161826	0.116183	0.114108	0.114108	0.118257	0.116183	0.112033	0.112033	0.109959	0.116183	0.116183	0.107884	0.105809	0.118257	0.116183	0.112033	0.130705	0.116183	0.114108	0.116183	0.114108	0.128631	0.116183	0.114108	0.128631
GBGL26656-19|Kerzhnerocossus_tannuolus_Russia	76	0.116183	0.114108	0.114108	0.114108	0.112033	0.114108	0.114108	0.126556	0.134855	0.134855	0.120332	0.120332	0.120332	0.676349	0.1639	0.1639	0.1639	0.1639	0.161826	0.1639	0.1639	0.1639	0.1639	0.1639	0.118257	0.116183	0.116183	0.120332	0.118257	0.114108	0.114108	0.112033	0.118257	0.118257	0.109959	0.107884	0.120332	0.118257	0.114108	0.13278	0.118257	0.116183	0.118257	0.116183	0.130705	0.118257	0.116183	0.130705
GBGL31256-19|Meharia_semilactea	77	0.151452	0.149378	0.149378	0.149378	0.139004	0.141079	0.141079	0.157676	0.147303	0.147303	0.151452	0.147303	0.147303	0.6639	0.170124	0.170124	0.170124	0.151452	0.149378	0.151452	0.151452	0.151452	0.151452	0.151452	0.155602	0.159751	0.159751	0.161826	0.153527	0.151452	0.151452	0.157676	0.159751	0.159751	0.147303	0.145228	0.155602	0.155602	0.153527	0.16805	0.153527	0.151452	0.153527	0.159751	0.165975	0.155602	0.159751	0.165975
GBGL31258-19|Meharia_sp._MM-2015|COI-5P|KT713823	78	0.174274	0.172199	0.172199	0.172199	0.147303	0.149378	0.149378	0.157676	0.141079	0.141079	0.145228	0.149378	0.149378	0.661826	0.165975	0.165975	0.165975	0.157676	0.155602	0.157676	0.157676	0.157676	0.157676	0.157676	0.153527	0.151452	0.151452	0.161826	0.155602	0.155602	0.155602	0.159751	0.159751	0.159751	0.147303	0.145228	0.161826	0.155602	0.155602	0.161826	0.159751	0.157676	0.159751	0.161826	0.159751	0.153527	0.161826	0.159751
LEFIJ14982-20|Meharia_Morocco	79	0.174274	0.172199	0.172199	0.172199	0.147303	0.149378	0.149378	0.157676	0.141079	0.141079	0.145228	0.149378	0.149378	0.661826	0.165975	0.165975	0.165975	0.157676	0.155602	0.157676	0.157676	0.157676	0.157676	0.157676	0.153527	0.151452	0.151452	0.161826	0.155602	0.155602	0.155602	0.159751	0.159751	0.159751	0.147303	0.145228	0.161826	0.155602	0.155602	0.161826	0.159751	0.157676	0.159751	0.161826	0.159751	0.153527	0.161826	0.159751
GBMND20662-21|Dyspessa_salicicola_Armenia	80	0.107884	0.105809	0.105809	0.105809	0.10166	0.103734	0.103734	0.105809	0.116183	0.116183	0.103734	0.107884	0.107884	0.680498	0.172199	0.172199	0.172199	0.172199	0.170124	0.172199	0.172199	0.172199	0.172199	0.172199	0.134855	0.134855	0.134855	0.139004	0.136929	0.134855	0.134855	0.124481	0.130705	0.130705	0.128631	0.126556	0.136929	0.136929	0.134855	0.145228	0.136929	0.134855	0.136929	0.134855	0.143154	0.134855	0.134855	0.143154
GBMND20663-21|Dyspessa_salicicola_Armenia	81	0.114108	0.112033	0.112033	0.112033	0.107884	0.109959	0.109959	0.112033	0.116183	0.116183	0.103734	0.107884	0.107884	0.682573	0.176349	0.176349	0.176349	0.172199	0.170124	0.172199	0.172199	0.172199	0.172199	0.172199	0.136929	0.139004	0.139004	0.141079	0.139004	0.136929	0.136929	0.126556	0.13278	0.13278	0.130705	0.128631	0.139004	0.139004	0.136929	0.147303	0.139004	0.136929	0.139004	0.136929	0.145228	0.136929	0.136929	0.145228
GBMND20665-21|Dyspessa_salicicola_Kazakhstan	82	0.120332	0.118257	0.118257	0.118257	0.118257	0.120332	0.120332	0.109959	0.122407	0.122407	0.120332	0.120332	0.120332	0.688797	0.176349	0.176349	0.176349	0.176349	0.174274	0.176349	0.176349	0.176349	0.176349	0.176349	0.145228	0.147303	0.147303	0.149378	0.147303	0.145228	0.145228	0.139004	0.145228	0.145228	0.139004	0.136929	0.147303	0.147303	0.145228	0.155602	0.147303	0.145228	0.147303	0.145228	0.153527	0.145228	0.145228	0.153527
GBMND20666-21|Dyspessa_salicicola_Russia	83	0.118257	0.116183	0.116183	0.116183	0.114108	0.116183	0.116183	0.105809	0.122407	0.122407	0.116183	0.116183	0.116183	0.688797	0.172199	0.172199	0.172199	0.172199	0.170124	0.172199	0.172199	0.172199	0.172199	0.172199	0.141079	0.143154	0.143154	0.145228	0.143154	0.141079	0.141079	0.134855	0.141079	0.141079	0.134855	0.13278	0.143154	0.143154	0.141079	0.151452	0.143154	0.141079	0.143154	0.141079	0.149378	0.141079	0.141079	0.149378
GBMND20667-21|Dyspessa_salicicola_Russia	84	0.120332	0.118257	0.118257	0.118257	0.116183	0.118257	0.118257	0.107884	0.124481	0.124481	0.118257	0.118257	0.118257	0.690871	0.174274	0.174274	0.174274	0.174274	0.172199	0.174274	0.174274	0.174274	0.174274	0.174274	0.143154	0.145228	0.145228	0.147303	0.145228	0.143154	0.143154	0.136929	0.143154	0.143154	0.136929	0.134855	0.145228	0.145228	0.143154	0.153527	0.145228	0.143154	0.145228	0.143154	0.151452	0.143154	0.143154	0.151452
GBMND20668-21|Dyspessa_salicicola_Azerbaijan	85	0.112033	0.109959	0.109959	0.109959	0.112033	0.114108	0.114108	0.116183	0.128631	0.128631	0.109959	0.114108	0.114108	0.672199	0.174274	0.174274	0.174274	0.170124	0.172199	0.170124	0.170124	0.170124	0.170124	0.170124	0.136929	0.143154	0.143154	0.141079	0.143154	0.136929	0.136929	0.130705	0.136929	0.136929	0.134855	0.13278	0.143154	0.139004	0.136929	0.147303	0.139004	0.136929	0.139004	0.136929	0.145228	0.136929	0.136929	0.145228
GBGL26653-19|Dyspessa_salicicola_Azerbaijan	86	0.118257	0.116183	0.116183	0.116183	0.109959	0.112033	0.112033	0.118257	0.126556	0.126556	0.107884	0.112033	0.112033	0.674274	0.170124	0.170124	0.170124	0.1639	0.165975	0.1639	0.1639	0.1639	0.1639	0.1639	0.139004	0.141079	0.141079	0.143154	0.145228	0.139004	0.139004	0.13278	0.139004	0.139004	0.136929	0.134855	0.145228	0.141079	0.139004	0.145228	0.141079	0.139004	0.141079	0.139004	0.143154	0.139004	0.139004	0.143154
GBMND20671-21|Dyspessa_ulula_Croatia	87	0.114108	0.112033	0.112033	0.112033	0.105809	0.107884	0.107884	0.120332	0.120332	0.120332	0.107884	0.107884	0.107884	0.674274	0.159751	0.159751	0.159751	0.145228	0.143154	0.145228	0.145228	0.145228	0.145228	0.145228	0.13278	0.134855	0.134855	0.145228	0.141079	0.141079	0.141079	0.13278	0.147303	0.147303	0.130705	0.128631	0.141079	0.136929	0.134855	0.149378	0.139004	0.136929	0.139004	0.13278	0.147303	0.13278	0.13278	0.147303
HM425963.1_Dyspessa_ulula_France_NCBI	88	0.109959	0.107884	0.107884	0.107884	0.114108	0.116183	0.116183	0.122407	0.124481	0.124481	0.112033	0.112033	0.112033	0.66805	0.155602	0.155602	0.155602	0.147303	0.145228	0.147303	0.147303	0.147303	0.147303	0.147303	0.128631	0.134855	0.134855	0.136929	0.13278	0.13278	0.13278	0.124481	0.139004	0.139004	0.122407	0.120332	0.13278	0.128631	0.130705	0.145228	0.134855	0.13278	0.134855	0.13278	0.143154	0.128631	0.13278	0.143154
JN307401.1_Dyspessa_ulula_Greece_NCBI	89	0.130705	0.13278	0.13278	0.13278	0.112033	0.114108	0.114108	0.130705	0.139004	0.139004	0.128631	0.128631	0.128631	0.672199	0.149378	0.149378	0.149378	0.149378	0.151452	0.149378	0.149378	0.149378	0.149378	0.149378	0.13278	0.145228	0.145228	0.139004	0.134855	0.136929	0.136929	0.130705	0.136929	0.136929	0.134855	0.13278	0.139004	0.13278	0.13278	0.143154	0.134855	0.136929	0.134855	0.13278	0.141079	0.13278	0.13278	0.141079
LON7224-18|Dyspessa_ulula_Greece	90	0.118257	0.116183	0.116183	0.116183	0.103734	0.105809	0.105809	0.118257	0.118257	0.118257	0.105809	0.105809	0.105809	0.676349	0.159751	0.159751	0.159751	0.149378	0.147303	0.149378	0.149378	0.149378	0.149378	0.149378	0.134855	0.136929	0.136929	0.143154	0.139004	0.139004	0.139004	0.130705	0.145228	0.145228	0.128631	0.126556	0.139004	0.134855	0.13278	0.147303	0.136929	0.134855	0.136929	0.130705	0.145228	0.134855	0.130705	0.145228
LEATH739-14|Dyspessa_ulula_Italy	91	0.120332	0.118257	0.118257	0.118257	0.109959	0.112033	0.112033	0.120332	0.124481	0.124481	0.112033	0.112033	0.112033	0.676349	0.16805	0.16805	0.16805	0.153527	0.151452	0.153527	0.153527	0.153527	0.153527	0.153527	0.141079	0.134855	0.134855	0.149378	0.145228	0.145228	0.145228	0.136929	0.151452	0.151452	0.134855	0.13278	0.145228	0.141079	0.139004	0.153527	0.143154	0.141079	0.143154	0.136929	0.151452	0.141079	0.136929	0.151452
LEATJ785-15|Dyspessa_ulula_Italy	92	0.118257	0.116183	0.116183	0.116183	0.107884	0.109959	0.109959	0.118257	0.122407	0.122407	0.109959	0.109959	0.109959	0.674274	0.165975	0.165975	0.165975	0.151452	0.149378	0.151452	0.151452	0.151452	0.151452	0.151452	0.139004	0.13278	0.13278	0.147303	0.143154	0.143154	0.143154	0.134855	0.149378	0.149378	0.13278	0.130705	0.143154	0.139004	0.136929	0.151452	0.141079	0.139004	0.141079	0.134855	0.149378	0.139004	0.134855	0.149378
PHLAE165-11|Dyspessa_ulula_Greece	93	0.130705	0.13278	0.13278	0.13278	0.112033	0.114108	0.114108	0.130705	0.139004	0.139004	0.128631	0.128631	0.128631	0.672199	0.149378	0.149378	0.149378	0.149378	0.151452	0.149378	0.149378	0.149378	0.149378	0.149378	0.13278	0.145228	0.145228	0.139004	0.134855	0.136929	0.136929	0.130705	0.136929	0.136929	0.134855	0.13278	0.139004	0.13278	0.13278	0.143154	0.134855	0.136929	0.134855	0.13278	0.141079	0.13278	0.13278	0.141079
PHLAF586-11|Dyspessa_ulula_Italy	94	0.112033	0.109959	0.109959	0.109959	0.116183	0.118257	0.118257	0.124481	0.126556	0.126556	0.109959	0.109959	0.109959	0.66805	0.155602	0.155602	0.155602	0.149378	0.147303	0.149378	0.149378	0.149378	0.149378	0.149378	0.130705	0.136929	0.136929	0.139004	0.13278	0.134855	0.134855	0.126556	0.141079	0.141079	0.124481	0.122407	0.13278	0.130705	0.13278	0.147303	0.136929	0.134855	0.136929	0.134855	0.145228	0.130705	0.134855	0.145228
PHLAG165-12|Dyspessa_ulula_Greece	95	0.130705	0.13278	0.13278	0.13278	0.109959	0.112033	0.112033	0.128631	0.136929	0.136929	0.128631	0.128631	0.128631	0.672199	0.149378	0.149378	0.149378	0.149378	0.151452	0.149378	0.149378	0.149378	0.149378	0.149378	0.13278	0.145228	0.145228	0.139004	0.134855	0.136929	0.136929	0.130705	0.136929	0.136929	0.134855	0.13278	0.139004	0.13278	0.13278	0.143154	0.134855	0.136929	0.134855	0.13278	0.141079	0.13278	0.13278	0.141079
PHLAG174-12|Dyspessa_ulula_Italy	96	0.116183	0.114108	0.114108	0.114108	0.114108	0.116183	0.116183	0.124481	0.122407	0.122407	0.105809	0.105809	0.105809	0.665975	0.1639	0.1639	0.1639	0.149378	0.147303	0.149378	0.149378	0.149378	0.149378	0.149378	0.136929	0.136929	0.136929	0.145228	0.136929	0.136929	0.136929	0.134855	0.143154	0.143154	0.126556	0.124481	0.136929	0.136929	0.134855	0.145228	0.139004	0.136929	0.139004	0.13278	0.143154	0.136929	0.13278	0.143154
PHLAG175-12|Dyspessa_ulula_Italy	97	0.116183	0.114108	0.114108	0.114108	0.114108	0.116183	0.116183	0.124481	0.122407	0.122407	0.105809	0.105809	0.105809	0.665975	0.1639	0.1639	0.1639	0.149378	0.147303	0.149378	0.149378	0.149378	0.149378	0.149378	0.136929	0.136929	0.136929	0.145228	0.136929	0.136929	0.136929	0.134855	0.143154	0.143154	0.126556	0.124481	0.136929	0.136929	0.134855	0.145228	0.139004	0.136929	0.139004	0.13278	0.143154	0.136929	0.13278	0.143154
PHLSA419-11|Dyspessa_ulula_Croatia	98	0.109959	0.107884	0.107884	0.107884	0.103734	0.105809	0.105809	0.114108	0.122407	0.122407	0.0995851	0.0995851	0.0995851	0.66805	0.161826	0.161826	0.161826	0.139004	0.136929	0.139004	0.139004	0.139004	0.139004	0.139004	0.130705	0.13278	0.13278	0.139004	0.130705	0.130705	0.130705	0.126556	0.136929	0.136929	0.120332	0.118257	0.130705	0.130705	0.128631	0.139004	0.13278	0.130705	0.13278	0.126556	0.136929	0.130705	0.126556	0.136929
PHLSA420-11|Dyspessa_ulula_Croatia	99	0.114108	0.112033	0.112033	0.112033	0.107884	0.109959	0.109959	0.118257	0.122407	0.122407	0.103734	0.103734	0.103734	0.66805	0.1639	0.1639	0.1639	0.141079	0.139004	0.141079	0.141079	0.141079	0.141079	0.141079	0.13278	0.134855	0.134855	0.141079	0.13278	0.13278	0.13278	0.128631	0.139004	0.139004	0.122407	0.120332	0.13278	0.13278	0.130705	0.141079	0.134855	0.13278	0.134855	0.128631	0.139004	0.13278	0.128631	0.139004
PHLSA755-11|Dyspessa_ulula_France	100	0.109959	0.107884	0.107884	0.107884	0.114108	0.116183	0.116183	0.122407	0.124481	0.124481	0.112033	0.112033	0.112033	0.66805	0.155602	0.155602	0.155602	0.147303	0.145228	0.147303	0.147303	0.147303	0.147303	0.147303	0.128631	0.134855	0.134855	0.136929	0.13278	0.13278	0.13278	0.124481	0.139004	0.139004	0.122407	0.120332	0.13278	0.128631	0.130705	0.145228	0.134855	0.13278	0.134855	0.13278	0.143154	0.128631	0.13278	0.143154
PHLSA756-11|Dyspessa_ulula_France	101	0.109959	0.107884	0.107884	0.107884	0.114108	0.116183	0.116183	0.122407	0.124481	0.124481	0.112033	0.112033	0.112033	0.66805	0.155602	0.155602	0.155602	0.147303	0.145228	0.147303	0.147303	0.147303	0.147303	0.147303	0.128631	0.134855	0.134855	0.136929	0.13278	0.13278	0.13278	0.124481	0.139004	0.139004	0.122407	0.120332	0.13278	0.128631	0.130705	0.145228	0.134855	0.13278	0.134855	0.13278	0.143154	0.128631	0.13278	0.143154
HM874919.1_Phragmataecia_castaneae_Germany_NCBI	102	0.159751	0.157676	0.157676	0.157676	0.126556	0.128631	0.128631	0.134855	0.147303	0.147303	0.147303	0.145228	0.145228	0.670124	0.161826	0.161826	0.161826	0.147303	0.145228	0.147303	0.147303	0.147303	0.147303	0.147303	0.165975	0.170124	0.170124	0.165975	0.161826	0.165975	0.165975	0.1639	0.16805	0.16805	0.155602	0.155602	0.1639	0.165975	0.1639	0.182573	0.16805	0.16805	0.16805	0.165975	0.180498	0.165975	0.165975	0.180498
HQ968493.1_Phragmataecia_castaneae_Leichtenstein_NCBI	103	0.159751	0.157676	0.157676	0.157676	0.126556	0.128631	0.128631	0.134855	0.143154	0.143154	0.143154	0.141079	0.141079	0.672199	0.161826	0.161826	0.161826	0.147303	0.145228	0.147303	0.147303	0.147303	0.147303	0.147303	0.165975	0.170124	0.170124	0.165975	0.161826	0.165975	0.165975	0.1639	0.16805	0.16805	0.155602	0.155602	0.1639	0.165975	0.1639	0.182573	0.16805	0.16805	0.16805	0.165975	0.180498	0.165975	0.165975	0.180498
KX043172.1_Phragmataecia_castaneae_Italy_NCBI	104	0.159751	0.157676	0.157676	0.157676	0.126556	0.128631	0.128631	0.134855	0.143154	0.143154	0.143154	0.141079	0.141079	0.672199	0.161826	0.161826	0.161826	0.147303	0.145228	0.147303	0.147303	0.147303	0.147303	0.147303	0.165975	0.170124	0.170124	0.165975	0.161826	0.165975	0.165975	0.1639	0.16805	0.16805	0.155602	0.155602	0.1639	0.165975	0.1639	0.182573	0.16805	0.16805	0.16805	0.165975	0.180498	0.165975	0.165975	0.180498
KX071724.1_Phragmataecia_castaneae_Finland_NCBI	105	0.159751	0.157676	0.157676	0.157676	0.126556	0.128631	0.128631	0.134855	0.143154	0.143154	0.143154	0.141079	0.141079	0.672199	0.161826	0.161826	0.161826	0.147303	0.145228	0.147303	0.147303	0.147303	0.147303	0.147303	0.165975	0.170124	0.170124	0.165975	0.161826	0.165975	0.165975	0.1639	0.16805	0.16805	0.155602	0.155602	0.1639	0.165975	0.1639	0.182573	0.16805	0.16805	0.16805	0.165975	0.180498	0.165975	0.165975	0.180498
LEFIF227-10|Acossus_terebra_Finland	106	0.128631	0.126556	0.126556	0.126556	0.10166	0.103734	0.103734	0.109959	0.13278	0.13278	0.109959	0.114108	0.114108	0.657676	0.139004	0.139004	0.139004	0.124481	0.122407	0.124481	0.124481	0.124481	0.124481	0.124481	0.120332	0.122407	0.122407	0.122407	0.122407	0.120332	0.120332	0.116183	0.122407	0.122407	0.114108	0.112033	0.126556	0.120332	0.118257	0.13278	0.122407	0.120332	0.122407	0.120332	0.134855	0.120332	0.120332	0.134855
LON5690-17|Acossus_terebra_Norway	107	0.128631	0.126556	0.126556	0.126556	0.10166	0.103734	0.103734	0.105809	0.128631	0.128631	0.105809	0.109959	0.109959	0.661826	0.143154	0.143154	0.143154	0.124481	0.122407	0.124481	0.124481	0.124481	0.124481	0.124481	0.116183	0.122407	0.122407	0.118257	0.118257	0.116183	0.116183	0.116183	0.118257	0.118257	0.109959	0.107884	0.122407	0.116183	0.114108	0.128631	0.118257	0.116183	0.118257	0.120332	0.130705	0.116183	0.120332	0.130705
HQ955163.1_Zeuzera_pyrina_Germany	108	0.1639	0.161826	0.161826	0.161826	0.130705	0.13278	0.13278	0.139004	0.139004	0.139004	0.151452	0.155602	0.155602	0.676349	0.153527	0.153527	0.153527	0.151452	0.149378	0.151452	0.151452	0.151452	0.151452	0.151452	0.139004	0.145228	0.145228	0.139004	0.143154	0.143154	0.143154	0.141079	0.136929	0.136929	0.139004	0.136929	0.147303	0.139004	0.136929	0.153527	0.143154	0.143154	0.143154	0.145228	0.151452	0.139004	0.145228	0.151452
JF854515.1_Zeuzera_pyrina_Hungary	109	0.1639	0.161826	0.161826	0.161826	0.130705	0.13278	0.13278	0.139004	0.139004	0.139004	0.151452	0.155602	0.155602	0.676349	0.153527	0.153527	0.153527	0.151452	0.149378	0.151452	0.151452	0.151452	0.151452	0.151452	0.139004	0.145228	0.145228	0.139004	0.143154	0.143154	0.143154	0.141079	0.136929	0.136929	0.139004	0.136929	0.147303	0.139004	0.136929	0.153527	0.143154	0.143154	0.143154	0.145228	0.151452	0.139004	0.145228	0.151452
KX043062.1_Zeuzera_pyrina_United_Kingdom	110	0.1639	0.161826	0.161826	0.161826	0.130705	0.13278	0.13278	0.139004	0.139004	0.139004	0.151452	0.155602	0.155602	0.676349	0.153527	0.153527	0.153527	0.151452	0.149378	0.151452	0.151452	0.151452	0.151452	0.151452	0.139004	0.145228	0.145228	0.139004	0.143154	0.143154	0.143154	0.141079	0.136929	0.136929	0.139004	0.136929	0.147303	0.139004	0.136929	0.153527	0.143154	0.143154	0.143154	0.145228	0.151452	0.139004	0.145228	0.151452
KX047718.1_Zeuzera_pyrina_Norway	111	0.1639	0.161826	0.161826	0.161826	0.130705	0.13278	0.13278	0.139004	0.139004	0.139004	0.151452	0.155602	0.155602	0.676349	0.153527	0.153527	0.153527	0.151452	0.149378	0.151452	0.151452	0.151452	0.151452	0.151452	0.139004	0.145228	0.145228	0.139004	0.143154	0.143154	0.143154	0.141079	0.136929	0.136929	0.139004	0.136929	0.147303	0.139004	0.136929	0.153527	0.143154	0.143154	0.143154	0.145228	0.151452	0.139004	0.145228	0.151452
PHLAE163-11|Dyspessa_psychidion_Greece	112	0.122407	0.120332	0.120332	0.120332	0.10166	0.103734	0.103734	0.114108	0.114108	0.114108	0.0892116	0.093361	0.093361	0.682573	0.16805	0.16805	0.16805	0.1639	0.161826	0.1639	0.1639	0.1639	0.1639	0.1639	0.139004	0.143154	0.143154	0.147303	0.141079	0.139004	0.139004	0.136929	0.145228	0.145228	0.128631	0.130705	0.145228	0.139004	0.141079	0.145228	0.143154	0.141079	0.143154	0.145228	0.143154	0.139004	0.145228	0.143154
PHLAE164-11|Dyspessa_psychidion_Greece	113	0.122407	0.120332	0.120332	0.120332	0.103734	0.105809	0.105809	0.116183	0.116183	0.116183	0.0892116	0.093361	0.093361	0.680498	0.165975	0.165975	0.165975	0.161826	0.159751	0.161826	0.161826	0.161826	0.161826	0.161826	0.136929	0.141079	0.141079	0.145228	0.139004	0.136929	0.136929	0.136929	0.145228	0.145228	0.126556	0.128631	0.143154	0.136929	0.139004	0.143154	0.141079	0.139004	0.141079	0.143154	0.141079	0.136929	0.143154	0.141079
PHLAG166-12|Dyspessa_psychidion_Greece	114	0.114108	0.112033	0.112033	0.112033	0.093361	0.0954357	0.0954357	0.105809	0.107884	0.107884	0.0912863	0.0954357	0.0954357	0.682573	0.165975	0.165975	0.165975	0.1639	0.161826	0.1639	0.1639	0.1639	0.1639	0.1639	0.139004	0.139004	0.139004	0.139004	0.136929	0.134855	0.134855	0.134855	0.139004	0.139004	0.128631	0.126556	0.141079	0.139004	0.136929	0.145228	0.139004	0.136929	0.139004	0.141079	0.143154	0.139004	0.141079	0.143154
[truncated: 66 more columns]

## Sheet: Caption
Table. Estimates of Evolutionary Divergence between Sequences
The number of base differences per site from between sequences are shown. The rate variation among sites was modeled with a gamma distribution (shape parameter = 1). This analysis involved 114 nucleotide sequences. Codon positions included were 1st+2nd+3rd+Noncoding. All positions containing gaps and missing data were eliminated (complete deletion option). There were a total of 482 positions in t…
1. Tamura K., Stecher G., and Kumar S. (2021). MEGA 11: Molecular Evolutionary Genetics Analysis Version 11. Molecular Biology and Evolution https://doi.org/10.1093/molbev/msab120.
Disclaimer: Although utmost care has been taken to ensure the correctness of the caption, the caption text is provided "as is" without any warranty of any kind. Authors advise the user to carefully check the caption prior to its use for any purpose and report any errors or problems to the authors immediately (www.megasoftware.net). In no event shall the authors and their employers be liable for a…
